# Supplementary material for: Recurring Translocations in Barrett’s Esophageal Adenocarcinoma
Source: Front Genet. 2021 Jun 9;12:674741. doi: 10.3389/fgene.2021.674741 (PMC8220202; doi:10.3389/fgene.2021.674741)
Supplement: Supplementary file 4 [file Table_1.xlsx]

## Sheet: stab1_FPKM
gene_id	locus	Untreated_FPKM	Untreated_conf_lo	Untreated_conf_hi	Untreated_status	20 Weeks_FPKM	20 Weeks_conf_lo	20 Weeks_conf_hi	20 Weeks_status	40 Weeks_FPKM	40 Weeks_conf_lo	40 Weeks_conf_hi	40 Weeks_status	60 Weeks_FPKM	60 Weeks_conf_lo	60 Weeks_conf_hi	60 Weeks_status
_DEC1	chr9:117904096-118164923	0	0	0	OK	0	0	0	OK	0	0	0	OK	0	0	0	OK
_MARCH1	chr4:164445449-165304407	0.239962	0	0.509128	OK	0.181843	0	0.391919	OK	0.0990589	0	0.23353	OK	0.123084	0	0.283213	OK
_MARCH10	chr17:60778674-60885705	0	0	0	OK	0	0	0	OK	0	0	0	OK	0	0	0	OK
_MARCH11	chr5:16067473-16179897	0	0	0	OK	0	0	0	OK	0	0	0	OK	0	0	0	OK
_MARCH2	chr19:8478186-8503899	0.836936	0	2.29484	OK	0.708609	0	2.02507	OK	1.3656	0	3.60663	OK	1.46679	0	3.67412	OK
_MARCH3	chr5:126203405-126366440	0.0566993	0	0.171157	OK	0.264702	0	0.610193	OK	0.0303725	0	0.103844	OK	0.115231	0	0.308542	OK
_MARCH4	chr2:217122584-217236750	0	0	0	OK	0	0	0	OK	0	0	0	OK	0	0	0	OK
_MARCH5	chr10:94050919-94113721	2.98233	1.08358	4.88109	OK	4.79564	1.94574	7.64555	OK	5.68316	2.39755	8.96878	OK	4.60166	1.81491	7.3884	OK
_MARCH6	chr5:10353827-10435491	10.5013	4.72673	16.2758	OK	8.90574	3.91547	13.896	OK	11.7229	5.32679	18.119	OK	10.2843	4.60647	15.9622	OK
_MARCH7	chr2:160569009-160625084	8.86631	3.91721	13.8154	OK	13.7287	6.31858	21.1388	OK	11.6899	5.32738	18.0524	OK	14.431	6.63715	22.2248	OK
_MARCH8	chr10:45952816-46090354	3.274	0.526159	6.02184	OK	1.9112	0	3.87055	OK	4.02909	0.667059	7.39113	OK	3.28396	0.0744233	6.4935	OK
_MARCH9	chr12:58148899-58153689	2.73966	0	5.57866	OK	1.13287	0	2.6696	OK	0.584798	0	1.53481	OK	1.59149	0	3.46944	OK
_SEP15	chr1:87328127-87380107	21.6697	9.49683	33.8426	OK	41.945	19.3699	64.5201	OK	31.5307	13.4225	49.6389	OK	28.839	13.3526	44.3253	OK
_SEPT1	chr16:30389455-30394171	0.49903	0	1.50641	OK	0	0	0	OK	0.264835	0	0.905478	OK	0	0	0	OK
_SEPT10	chr2:110300375-110371783	24.8333	8.63929	41.0273	OK	13.9794	6.52975	21.429	OK	33.5749	16.9125	50.2373	OK	25.8502	10.5116	41.1889	OK
_SEPT11	chr4:77870894-77959768	16.3973	7.80269	24.9918	OK	26.3386	12.6491	40.028	OK	13.9651	6.58518	21.345	OK	20.0887	9.58618	30.5913	OK
_SEPT12	chr16:4827671-4846282	0	0	0	OK	0	0	0	OK	0	0	0	OK	0	0	0	OK
_SEPT14	chr7:55861236-55930482	0.0331937	0	0.100201	OK	0.018162	0	0.0616072	OK	0.0596538	0	0.160564	OK	0	0	0	OK
_SEPT2	chr2:242166678-242293441	64.2365	16.2317	112.241	OK	59.987	10.861	109.113	OK	68.7699	10.8869	126.653	OK	67.9442	12.7068	123.182	OK
_SEPT3	chr22:42372930-42394225	0	0	0	OK	0.164607	0	0.512303	OK	0	0	0	OK	0	0	0	OK
_SEPT4	chr17:56597610-56618179	0.278249	0	1.08379	OK	0	0	0	OK	0	0	0	OK	0.829989	0	2.17756	OK
_SEPT5	chr22:19701986-19712297	1.21292	0	3.1753	OK	0	0	0	OK	2.87099	0	6.24653	OK	2.41318	0	5.31294	OK
_SEPT6	chrX:118749687-118827333	5.15851	1.55223	8.76478	OK	4.11193	0.456515	7.76735	OK	6.45157	1.38206	11.5211	OK	4.75874	0.867112	8.65036	OK
_SEPT8	chr5:132083136-132113561	2.64003	0.629053	4.65101	OK	2.29805	0.361451	4.23464	OK	3.04852	0.261752	5.8353	OK	3.67603	0.175293	7.17677	OK
_SEPT9	chr17:75277491-75496678	48.8186	14.6532	82.9841	OK	32.0349	8.79074	55.279	OK	29.6037	7.27793	51.9294	OK	28.3252	7.13283	49.5177	OK
A1BG	chr19:58858171-58874120	0	0	0	OK	0	0	0	OK	0	0	0	OK	0	0	0	OK
A1BG-AS1	chr19:58858171-58874120	0	0	0	OK	0	0	0	OK	0	0	0	OK	0.158797	0	0.636057	OK
A1CF	chr10:52559168-52645435	0	0	0	OK	0	0	0	OK	0	0	0	OK	0	0	0	OK
A2LD1	chr13:100741268-101241046	0.864892	0	2.12929	OK	0.684976	0	1.8021	OK	0.991191	0	2.3644	OK	0.50619	0	1.42946	OK
A2M	chr12:9217772-9268558	0	0	0	OK	0	0	0	OK	0	0	0	OK	0	0	0	OK
A2ML1	chr12:8975149-9029377	17.4242	7.94641	26.9021	OK	11.47	4.96329	17.9766	OK	35.288	16.794	53.7821	OK	17.6258	8.07996	27.1717	OK
A4GALT	chr22:43088126-43116876	12.3946	2.47993	22.3093	OK	6.52012	0.20034	12.8399	OK	8.4418	0.892356	15.9912	OK	3.48513	0	7.23617	OK
A4GNT	chr3:137842559-137851229	0	0	0	OK	0	0	0	OK	0	0	0	OK	0	0	0	OK
AA06	chr17:31340105-32483825	0	0	0	OK	0	0	0	OK	0	0	0	OK	0	0	0	OK
AAA1	chr7:34386123-34917944	0	0	0	OK	0	0	0	OK	0	0	0	OK	0	0	0	OK
AAAS	chr12:53701239-53715412	1.57698	0	3.60625	OK	2.39115	0	5.11944	OK	1.31286	0	3.14947	OK	1.59286	0	3.57852	OK
AACS	chr12:125549924-125627871	8.06251	2.40922	13.7158	OK	4.40552	0.831539	7.9795	OK	8.1736	2.42842	13.9188	OK	7.73904	2.3364	13.1417	OK
AACSP1	chr5:178191863-178203277	0.147675	0	0.445784	OK	0	0	0	OK	0	0	0	OK	0	0	0	OK
AADAC	chr3:151531860-151546276	0	0	0	OK	0	0	0	OK	0	0	0	OK	0	0	0	OK
AADACL2	chr3:151451703-151475556	0	0	0	OK	0	0	0	OK	0	0	0	OK	0	0	0	OK
AADACL3	chr1:12776117-12788726	0	0	0	OK	0	0	0	OK	0	0	0	OK	0	0	0	OK
AADACL4	chr1:12704565-12727097	0	0	0	OK	0	0	0	OK	0	0	0	OK	0	0	0	OK
AADAT	chr4:170981372-171011372	0.728534	0	1.51872	OK	1.60416	0	3.2182	OK	1.66095	0.226755	3.09514	OK	1.58965	0.181122	2.99817	OK
AAGAB	chr15:67493366-67547074	16.2127	7.21118	25.2143	OK	21.9854	10.0041	33.9667	OK	12.7046	5.39401	20.0151	OK	14.5807	6.32246	22.839	OK
AAK1	chr2:69685126-69870977	0.744209	0.27904	1.20938	OK	1.02064	0.412787	1.6285	OK	0.616609	0.216655	1.01656	OK	0.792835	0.297149	1.28852	OK
AAMP	chr2:219128851-219134893	17.6295	5.08295	30.176	OK	24.2163	7.61639	40.8162	OK	24.7118	8.0545	41.3691	OK	20.938	6.64629	35.2298	OK
AANAT	chr17:74449432-74466199	0	0	0	OK	0	0	0	OK	0	0	0	OK	0	0	0	OK
AARS	chr16:70286296-70323412	49.2377	22.6598	75.8156	OK	101.855	48.5858	155.124	OK	86.9987	41.3803	132.617	OK	42.2187	19.3442	65.0932	OK
AARS2	chr6:44266462-44281063	1.58369	0.077991	3.08938	OK	2.36419	0.284621	4.44376	OK	2.15494	0.240294	4.06958	OK	2.95192	0.53024	5.3736	OK
AARSD1	chr17:41102542-41132545	7.87461	1.45647	14.2927	OK	15.1812	4.41762	25.9447	OK	6.1276	1.0254	11.2298	OK	5.14794	0.829223	9.46665	OK
AASDH	chr4:57204456-57253638	0.983231	0.133384	1.83308	OK	2.47666	0.713446	4.23987	OK	1.42934	0.30165	2.55704	OK	1.82765	0.447892	3.2074	OK
AASDHPPT	chr11:105921824-105969419	8.20736	3.41647	12.9982	OK	16.8757	7.76243	25.989	OK	13.1801	5.89408	20.4661	OK	16.005	7.2354	24.7745	OK
AASS	chr7:121713597-121784344	0.576331	0.0833329	1.06933	OK	1.22055	0.315018	2.12608	OK	1.09484	0.275292	1.91438	OK	2.00141	0.648054	3.35477	OK
AATF	chr17:35306174-35414171	16.111	6.04079	26.1812	OK	17.2434	6.49689	27.9899	OK	12.2495	4.19606	20.303	OK	8.90479	2.72803	15.0816	OK
AATK	chr17:79008946-79156964	0	0	0	OK	0	0	0	OK	0.938137	0	3.26147	OK	0	0	0	OK
ABAT	chr16:8768443-8878432	0.851942	0	1.70709	OK	0.0354278	0	0.156591	OK	0.315905	0	0.720783	OK	0.23816	0	0.593584	OK
ABCA1	chr9:107543283-107690527	3.06831	1.30048	4.83614	OK	1.24573	0.407006	2.08446	OK	1.69113	0.621951	2.7603	OK	0.828791	0.219646	1.43794	OK
ABCA10	chr17:67144147-67323323	0.146289	0	0.476516	OK	0.743555	0	1.56923	OK	0.129551	0	0.460834	OK	0.0432581	0	0.239476	OK
ABCA11P	chr4:419223-533320	2.24763	0	5.89777	OK	3.51964	0	9.56617	OK	5.58658	0	12.6956	OK	4.0383	0	9.43986	OK
ABCA12	chr2:215796265-216003151	1.27287	0.401123	2.14462	OK	2.33549	0.90706	3.76393	OK	1.68051	0.594223	2.76679	OK	1.60193	0.552253	2.65162	OK
ABCA13	chr7:48211056-48687091	0.121684	0.00599249	0.237375	OK	0.169437	0.0203983	0.318476	OK	0.102311	0.000945876	0.203675	OK	0.0799729	0	0.166047	OK
ABCA17P	chr16:2390922-2476700	0.132361	0	0.349537	OK	0	0	0	OK	0	0	0	OK	0	0	0	OK
ABCA2	chr9:139901685-139931234	1.20482	0	2.47237	OK	0.654048	0	1.51142	OK	0.321934	0	0.894287	OK	0.590599	0	1.3284	OK
ABCA3	chr16:2325878-2390747	0	0	0	OK	0	0	0	OK	0	0	0	OK	0	0	0	OK
ABCA4	chr1:94458393-94586705	0	0	0	OK	0	0	0	OK	0	0	0	OK	0	0	0	OK
ABCA5	chr17:67144147-67323323	0.940685	0.234235	1.64714	OK	0.979792	0.186981	1.7726	OK	1.16929	0.310156	2.02843	OK	1.26025	0.413914	2.10658	OK
ABCA6	chr17:67074846-67138015	0	0	0	OK	0.0427988	0	0.117655	OK	0.108976	0	0.25301	OK	0	0	0	OK
ABCA7	chr19:1040101-1065570	1.90094	0.059942	3.74195	OK	0.92822	0	2.06615	OK	0.666492	0	1.5474	OK	2.13807	0.154801	4.12133	OK
ABCA8	chr17:66863430-66951533	0	0	0	OK	0	0	0	OK	0	0	0	OK	0	0	0	OK
ABCA9	chr17:66970772-67057136	0.17459	0	0.373791	OK	0	0	0	OK	0.0131677	0	0.0450207	OK	0	0	0	OK
ABCB1	chr7:87132947-87461613	0	0	0	OK	0	0	0	OK	0	0	0	OK	0	0	0	OK
ABCB10	chr1:229652328-229694442	2.74225	0.852097	4.6324	OK	6.11763	2.43297	9.80228	OK	4.43477	1.63638	7.23316	OK	6.99482	2.81605	11.1736	OK
ABCB11	chr2:169779448-169887833	0.0473176	0	0.142836	OK	0.219239	0	0.505391	OK	0.0250263	0	0.0855654	OK	0.0296282	0	0.0979944	OK
ABCB4	chr7:87031360-87105019	0	0	0	OK	0	0	0	OK	0	0	0	OK	0	0	0	OK
ABCB5	chr7:20655244-20796637	0	0	0	OK	0	0	0	OK	0	0	0	OK	0	0	0	OK
ABCB6	chr2:220074487-220083712	3.44363	0.319199	6.56807	OK	2.42723	0	4.89237	OK	0.857908	0	1.99182	OK	1.15285	0	2.5132	OK
ABCB7	chrX:74273104-74376132	10.0339	3.87016	16.1977	OK	12.7075	5.06343	20.3517	OK	13.5295	5.51056	21.5484	OK	12.0782	4.81792	19.3385	OK
ABCB8	chr7:150725509-150744869	2.43621	0.158764	4.71366	OK	1.18525	0	2.53662	OK	0.582071	0	1.38181	OK	2.57263	0.268486	4.87678	OK
ABCB9	chr12:123413538-123464588	0.249838	0	0.974144	OK	0.608716	0	1.82976	OK	0.326048	0	1.10941	OK	1.27586	0	2.97547	OK
ABCC1	chr16:16043433-16236930	1.82717	0.303653	3.35069	OK	1.84265	0.330917	3.35437	OK	1.84118	0.304822	3.37754	OK	1.34504	0	2.84528	OK
ABCC10	chr6:43395291-43423786	1.21753	0	2.6346	OK	1.06592	0	2.63799	OK	2.40505	0.0993114	4.71079	OK	1.74562	0	3.49443	OK
ABCC11	chr16:48200821-48269088	0	0	0	OK	0.044797	0	0.197935	OK	0	0	0	OK	0	0	0	OK
ABCC12	chr16:48116883-48180681	0	0	0	OK	0	0	0	OK	0	0	0	OK	0	0	0	OK
ABCC13	chr21:15646119-15673692	0	0	0	OK	0	0	0	OK	0	0	0	OK	0	0	0	OK
ABCC2	chr10:101542462-101611662	0.0438009	0	0.132221	OK	0.300337	0	0.650393	OK	0.391989	0	0.81246	OK	0.136018	0	0.331642	OK
ABCC3	chr17:48712217-48769063	3.9372	0.938136	6.93627	OK	6.0299	0.378425	11.6814	OK	0.268973	0	0.727408	OK	0	0	0	OK
ABCC4	chr13:95672082-95953687	1.75013	0.0319816	3.46827	OK	4.03935	1.59171	6.48699	OK	1.91179	0.591508	3.23207	OK	2.98569	0.295349	5.67603	OK
ABCC5	chr3:183637723-183735727	4.5937	0.202401	8.985	OK	3.41988	0	6.98117	OK	3.68909	0	7.48845	OK	3.62247	0	7.35948	OK
ABCC6	chr16:16243421-16317328	0	0	0	OK	0.201066	0	1.18189	OK	0.55916	0	1.96375	OK	1.6427	0	4.46743	OK
ABCC6P1	chr16:18582569-18609607	0	0	0	OK	0	0	0	OK	0	0	0	OK	0.0179859	0	0.0822114	OK
ABCC6P2	chr16:14916288-14918559	0	0	0	OK	0.208739	0	0.860736	OK	0.579017	0	1.83592	OK	1.71444	0	4.3848	OK
ABCC8	chr11:17414431-17498449	0	0	0	OK	0	0	0	OK	0	0	0	OK	0	0	0	OK
ABCC9	chr12:21950323-22089628	2.46765	1.0188	3.9165	OK	2.44181	1.00057	3.88305	OK	1.60272	0.595403	2.61003	OK	2.60006	1.06161	4.13852	OK
ABCD1	chrX:152990322-153010216	0.976517	0	2.39447	OK	0	0	0	OK	0.524647	0	1.45449	OK	0	0	0	OK
ABCD2	chr12:39945021-40013843	0	0	0	OK	0	0	0	OK	0.0120084	0	0.0410571	OK	0.0168495	0	0.0557292	OK
ABCD3	chr1:94883932-94984219	5.00114	1.97786	8.02441	OK	6.24068	2.55449	9.92687	OK	4.76433	1.86919	7.65948	OK	4.88891	1.87704	7.90078	OK
ABCD4	chr14:74751979-74769767	1.01209	0	2.14089	OK	0.715179	0	1.52266	OK	0.630483	0	1.37127	OK	0.815645	0	1.73131	OK
ABCF1	chr6:30539169-30559309	20.9739	6.21007	35.7378	OK	15.5648	3.55696	27.5727	OK	12.7722	4.52612	21.0183	OK	10.091	2.2667	17.9152	OK
ABCF2	chr7:150904922-150924317	12.6382	2.96105	22.3153	OK	33.5981	12.1587	55.0375	OK	20.5078	7.73777	33.2778	OK	14.0335	5.10714	22.9599	OK
ABCF3	chr3:183903862-183911795	29.9752	11.9205	48.03	OK	29.1483	11.1237	47.1728	OK	30.8659	12.2559	49.476	OK	26.8025	10.5455	43.0594	OK
ABCG1	chr21:43619798-43717354	1.80708	0	3.62891	OK	1.81062	0	3.72811	OK	2.53777	0.26007	4.81547	OK	0.411267	0	1.10232	OK
ABCG2	chr4:89011415-89080011	0.656603	0.0827949	1.23041	OK	0.959753	0.184301	1.7352	OK	0.40438	0.00806153	0.800698	OK	0.503308	0.0268763	0.97974	OK
ABCG4	chr11:119019749-119033374	0	0	0	OK	0	0	0	OK	0	0	0	OK	0	0	0	OK
ABCG5	chr2:44039610-44065958	0	0	0	OK	0	0	0	OK	0	0	0	OK	0	0	0	OK
ABCG8	chr2:44066102-44105605	0	0	0	OK	0	0	0	OK	0	0	0	OK	0	0	0	OK
ABHD1	chr2:27346656-27357542	0	0	0	OK	0.452274	0	2.85647	OK	0	0	0	OK	0	0	0	OK
ABHD10	chr3:111697827-111712210	0.997034	0.144163	1.84991	OK	4.1339	1.46852	6.79929	OK	1.07573	0.16674	1.98472	OK	1.59509	0.305235	2.88495	OK
ABHD11	chr7:73150424-73153190	2.72047	0	5.83336	OK	3.09278	0	8.24126	OK	0.56818	0	1.82211	OK	0.616595	0	1.92698	OK
ABHD12	chr20:25228705-25371477	2.41731	0	9.74277	OK	3.0985	0	25.5139	OK	3.34499	0	23.5612	OK	3.20803	0	15.5194	OK
ABHD12B	chr14:51338877-51371688	0	0	0	OK	0	0	0	OK	0	0	0	OK	0.0923911	0	0.425885	OK
ABHD13	chr13:108870762-108886603	1.33012	0.430276	2.22997	OK	1.85286	0.66902	3.03669	OK	2.45309	0.969399	3.93679	OK	2.26746	0.835653	3.69927	OK
ABHD14A	chr3:52009041-52023218	0.882946	0	3.73071	OK	0.518079	0	3.0451	OK	0.465455	0	2.83773	OK	0.488911	0	2.8122	OK
ABHD14A-ACY1	chr3:52009041-52023218	0	0	0	OK	0	0	0	OK	0	0	0	OK	0	0	0	OK
ABHD14B	chr3:52002525-52008646	6.91203	1.17964	12.6444	OK	6.2449	1.0121	11.4777	OK	6.00932	0.948963	11.0697	OK	3.16712	0.0139458	6.3203	OK
ABHD15	chr17:27887688-27894042	1.01595	0	2.09866	OK	0.7707	0	1.66899	OK	1.7596	0.127692	3.39152	OK	1.93596	0.187803	3.68413	OK
ABHD16A	chr6:31654725-31671137	1.15441	0	3.00442	OK	1.60087	0	3.97481	OK	2.54328	0	5.37659	OK	3.23133	0	7.82649	OK
ABHD16B	chr20:62492565-62494341	2.79459	0	6.85249	OK	1.99302	0	5.47885	OK	4.43368	0	10.2937	OK	3.48965	0	8.246	OK
ABHD2	chr15:89631380-89745591	3.67286	1.4978	5.84792	OK	4.33168	1.68563	6.97773	OK	3.17	1.23431	5.10569	OK	2.79519	0.922241	4.66814	OK
ABHD3	chr18:19230857-19284766	1.24767	0.0813085	2.41402	OK	1.7626	0.240009	3.28519	OK	3.18992	0.770385	5.60946	OK	0.828997	0	1.7049	OK
ABHD4	chr14:23067146-23081265	1.56568	0	3.23423	OK	1.46161	0	3.06422	OK	8.09412	2.16508	14.0231	OK	3.18504	0.396143	5.97394	OK
ABHD5	chr3:43732374-43764217	2.32539	0.864264	3.78651	OK	3.34309	1.35317	5.33301	OK	7.64223	3.49741	11.7871	OK	2.3977	0.87285	3.92255	OK
ABHD6	chr3:58223258-58280461	0.889412	0	1.94829	OK	1.65255	0	3.35358	OK	0.613874	0	1.42524	OK	1.17648	0	2.46834	OK
ABHD8	chr19:17402939-17414282	0.629552	0	1.90041	OK	0	0	0	OK	2.17941	0	5.31318	OK	1.89996	0	4.63252	OK
ABI1	chr10:26986594-27150016	6.34683	2.66636	10.0273	OK	6.03711	1.48929	10.5849	OK	12.8307	4.97579	20.6856	OK	12.4738	4.0053	20.9424	OK
ABI2	chr2:204193002-204296892	0.500562	0.0679057	0.933218	OK	0.67036	0.124273	1.21645	OK	0.459263	0.0537705	0.864755	OK	0.498071	0.0587813	0.937361	OK
ABI3	chr17:47283595-47300587	0	0	0	OK	0	0	0	OK	0	0	0	OK	0	0	0	OK
ABI3BP	chr3:100468178-100712334	0.721465	0.0835588	1.35937	OK	0.221603	0	0.486182	OK	0.132125	0	0.313657	OK	0.075108	0	0.201109	OK
ABL1	chr9:133589267-133763062	5.99155	0.982029	11.0011	OK	3.72972	0	7.67875	OK	4.39759	0.996971	7.7982	OK	3.0968	0.814464	5.37914	OK
ABL2	chr1:179068461-179198819	7.80962	0	18.0466	OK	6.72398	0	14.8774	OK	11.2992	0	22.8226	OK	4.9516	0	11.258	OK
ABLIM1	chr10:116190868-116444414	3.30973	1.34218	5.27729	OK	7.10157	2.78063	11.4225	OK	3.07856	1.09849	5.05863	OK	1.69438	0.246627	3.14213	OK
ABLIM2	chr4:7967036-8160559	0.840011	0	2.24558	OK	0	0	0	OK	0	0	0	OK	0	0	0	OK
ABLIM3	chr5:148521053-148639999	25.8722	11.792	39.9524	OK	17.2736	7.45063	27.0966	OK	8.88692	3.35457	14.4193	OK	8.99923	3.4403	14.5582	OK
ABO	chr9:136130562-136150630	0.435562	0	1.31482	OK	0.504807	0	1.50128	OK	0	0	0	OK	0	0	0	OK
ABP1	chr7:150549572-150558379	0	0	0	OK	0	0	0	OK	0	0	0	OK	0	0	0	OK
ABR	chr17:906758-1090616	12.4805	4.8673	20.0936	OK	10.6125	3.8809	17.3442	OK	6.46253	1.98253	10.9425	OK	6.89644	2.28173	11.5111	OK
ABRA	chr8:107771710-107782472	0	0	0	OK	0.0346096	0	0.117399	OK	0	0	0	OK	0	0	0	OK
ABT1	chr6:26597179-26600277	3.48796	0.717063	6.25885	OK	2.81266	0.435114	5.19022	OK	3.8863	0.859842	6.91276	OK	2.63497	0.373778	4.89617	OK
ABTB1	chr3:127391780-127399769	5.96318	0	12.3123	OK	2.54567	0	6.16366	OK	8.84229	0.683139	17.0014	OK	4.62196	0	9.52974	OK
ABTB2	chr11:34172533-34379555	2.29849	0.182891	4.41409	OK	1.57965	0	3.20565	OK	2.4627	0.213613	4.71179	OK	2.12577	0.172336	4.07921	OK
ACAA1	chr3:38080695-38178733	27.2837	2.15843	52.409	OK	49.079	18.7762	79.3817	OK	25.5179	4.1554	46.8804	OK	24.9196	7.58584	42.2534	OK
ACAA2	chr18:47309873-47340251	11.1717	3.52083	18.8226	OK	10.6174	3.19293	18.0418	OK	10.2016	3.09629	17.307	OK	10.6043	3.35207	17.8566	OK
ACACA	chr17:35441926-35766902	5.5514	2.06179	9.04101	OK	7.3864	3.37331	11.3995	OK	5.34708	2.28261	8.41156	OK	5.5682	2.42879	8.7076	OK
ACACB	chr12:109577201-109706030	0.421008	0	0.88416	OK	0.189412	0	0.458248	OK	0.055066	0	0.165167	OK	0.155943	0	0.380222	OK
ACAD10	chr12:112123856-112194911	2.75556	0.438005	5.07311	OK	2.34982	0.280168	4.41948	OK	2.52778	0.367256	4.6883	OK	2.39801	0	4.92193	OK
ACAD11	chr3:132276981-132396944	1.5996	0	3.80632	OK	3.80713	0	8.49691	OK	2.68427	0	5.97369	OK	2.53199	0	5.72363	OK
ACAD8	chr11:134123433-134135746	0.485233	0	1.18982	OK	2.12768	0.043088	4.21228	OK	1.68029	0	3.40649	OK	0.283099	0	0.758027	OK
ACAD9	chr3:128598332-128631957	7.25453	1.60446	12.9046	OK	5.64737	0.984761	10.31	OK	5.18979	0.933981	9.44559	OK	7.01841	1.65416	12.3827	OK
ACADL	chr2:211052715-211090215	0	0	0	OK	0	0	0	OK	0.277784	0	0.659445	OK	0.417213	0	0.940974	OK
ACADM	chr1:76190042-76229355	5.71685	2.06105	9.37264	OK	10.8036	4.52854	17.0787	OK	8.32982	3.34793	13.3117	OK	8.28419	3.23401	13.3344	OK
ACADS	chr12:121163570-121177811	0	0	0	OK	2.40032	0	5.6563	OK	2.64145	0	6.01741	OK	2.5558	0	5.76429	OK
ACADSB	chr10:124768428-124817806	0.479568	0.0604715	0.898664	OK	1.21522	0.334925	2.09551	OK	0.862404	0.200869	1.52394	OK	1.33282	0.373677	2.29196	OK
ACADVL	chr17:7093209-7128585	51.6708	21.2119	82.1297	OK	66.6139	20.4919	112.736	OK	51.5149	15.4354	87.5944	OK	61.9849	27.9262	96.0437	OK
ACAN	chr15:89346673-89418585	0	0	0	OK	0	0	0	OK	0	0	0	OK	0	0	0	OK
ACAP1	chr17:7239847-7254793	0.624355	0	1.64879	OK	0	0	0	OK	0	0	0	OK	0.179062	0	0.592242	OK
ACAP2	chr3:194995464-195163817	3.31916	1.41816	5.22016	OK	5.76937	2.63306	8.90568	OK	4.03057	1.7737	6.28744	OK	4.186	1.8175	6.5545	OK
ACAP3	chr1:1227763-1243269	6.68547	0.966667	12.4043	OK	6.85871	0.82571	12.8917	OK	12.2271	2.95293	21.5013	OK	6.96162	1.19154	12.7317	OK
ACAT1	chr11:107992257-108018891	13.2443	5.54072	20.9478	OK	32.4358	15.057	49.8146	OK	26.3176	12.0458	40.5894	OK	37.1473	17.3341	56.9605	OK
ACAT2	chr6:160181290-160210735	13.8324	0	33.7027	OK	23.042	0	60.4734	OK	8.91565	0	27.8759	OK	21.4735	0	49.8779	OK
ACBD3	chr1:226332379-226374423	7.28424	3.09025	11.4782	OK	7.8478	3.34963	12.346	OK	9.6038	4.23497	14.9726	OK	8.24909	3.52564	12.9726	OK
ACBD4	chr17:43209966-43221543	0	0	0	OK	0.882909	0	2.65217	OK	0.998078	0	2.77491	OK	1.51837	0	3.90453	OK
ACBD5	chr10:27484142-27531068	3.27697	0.915365	5.63857	OK	5.427	2.0043	8.8497	OK	4.55624	1.83413	7.27835	OK	6.16818	2.44992	9.88644	OK
ACBD6	chr1:180257351-180472022	31.0554	12.1872	49.9236	OK	43.1856	17.7791	68.592	OK	30.9407	12.1535	49.7278	OK	27.6999	10.4713	44.9285	OK
ACBD7	chr10:15117473-15130775	0.159571	0	0.372489	OK	0	0	0	OK	0.26656	0	0.581034	OK	0.884472	0.104384	1.66456	OK
ACCN1	chr17:31340105-32483825	0	0	0	OK	0	0	0	OK	0	0	0	OK	0	0	0	OK
ACCN2	chr12:50451486-50477394	0	0	0	OK	1.42085	0	2.99123	OK	1.25734	0	2.5677	OK	0.791443	0	1.70888	OK
ACCN3	chr7:150745604-150749843	0	0	0	OK	0	0	0	OK	0	0	0	OK	0.264495	0	1.36467	OK
ACCN4	chr2:220378891-220403494	0	0	0	OK	0	0	0	OK	0	0	0	OK	0	0	0	OK
ACCN5	chr4:156750880-156787425	0	0	0	OK	0.0638297	0	0.216516	OK	0	0	0	OK	0	0	0	OK
ACCS	chr11:44087728-44105569	0.312674	0	1.12324	OK	0	0	0	OK	0.820602	0	2.27255	OK	0.700767	0	1.98275	OK
ACCSL	chr11:44069530-44081527	0	0	0	OK	0	0	0	OK	0	0	0	OK	0	0	0	OK
ACD	chr16:67679029-67694718	2.95781	0	6.56784	OK	0.542664	0	1.86382	OK	2.17499	0	5.06255	OK	1.7857	0	4.21023	OK
ACE	chr17:61554421-61575741	0	0	0	OK	0.0781113	0	0.268852	OK	0.382462	0	1.16372	OK	0	0	0	OK
ACE2	chrX:15579155-15620192	0.232755	0	0.524245	OK	0.15937	0	0.385567	OK	0.171902	0	0.408088	OK	0.0303426	0	0.100357	OK
ACER1	chr19:6306509-6333640	0	0	0	OK	0	0	0	OK	0	0	0	OK	0	0	0	OK
ACER2	chr9:19408924-19452500	1.04577	0.0329759	2.05856	OK	0.727971	0	1.51237	OK	0.870589	0	1.76497	OK	0.543221	0	1.16758	OK
ACER3	chr11:76571916-76734850	0.840518	0.152944	1.52809	OK	3.2353	1.20589	5.26471	OK	1.99051	0.625401	3.35562	OK	2.54666	0.845711	4.2476	OK
ACHE	chr7:100487614-100493541	0	0	0	OK	0	0	0	OK	0	0	0	OK	0	0	0	OK
ACIN1	chr14:23527773-23569665	10.6795	3.32375	18.0352	OK	9.55096	3.05904	16.0429	OK	11.4815	3.02341	19.9396	OK	10.548	3.85042	17.2456	OK
ACLY	chr17:40023178-40075272	44.3848	16.1365	72.6332	OK	48.4629	17.6933	79.2324	OK	34.4247	16.3511	52.4982	OK	47.0501	17.4818	76.6184	OK
ACMSD	chr2:135596185-135676176	0	0	0	OK	0	0	0	OK	0	0	0	OK	0	0	0	OK
ACN9	chr7:96745904-96811075	1.2464	0.0145692	2.47823	OK	2.96958	0.540237	5.39893	OK	1.04855	0	2.14041	OK	2.21089	0.260924	4.16085	OK
ACO1	chr9:32384600-32450832	11.9042	4.91767	18.8908	OK	14.3519	6.06561	22.6381	OK	7.0516	2.54818	11.555	OK	10.5202	4.23947	16.801	OK
ACO2	chr22:41865128-41940479	9.19565	0	18.497	OK	6.49711	0	15.2899	OK	4.73292	0	12.3799	OK	6.47422	0	13.283	OK
ACOT1	chr14:73945191-74025651	0	0	0	OK	0	0	0	OK	0.495045	0	1.75659	OK	1.49827	0	4.02176	OK
ACOT11	chr1:55013806-55100417	1.82697	0	3.98571	OK	1.94534	0	5.378	OK	1.84449	0	3.89931	OK	1.79171	0	5.1887	OK
ACOT12	chr5:80256557-81047072	0	0	0	OK	0	0	0	OK	0	0	0	OK	0	0	0	OK
ACOT13	chr6:24667262-24719403	7.18557	3.08713	11.284	OK	11.3444	5.37366	17.3152	OK	5.38887	0	10.9331	OK	5.26186	0.0676481	10.4561	OK
ACOT2	chr14:74035771-74042359	1.53198	0	3.57611	OK	0	0	0	OK	1.82719	0	4.16246	OK	1.45736	0	3.3981	OK
ACOT4	chr14:74058409-74062470	1.03111	0	2.52833	OK	0	0	0	OK	0.346333	0	1.0388	OK	0.802074	0	2.03541	OK
ACOT6	chr14:74083547-74086592	0	0	0	OK	0	0	0	OK	0	0	0	OK	0	0	0	OK
ACOT7	chr1:6324331-6453826	16.9018	3.10878	30.6948	OK	14.4982	0	29.2256	OK	3.3172	0	7.35961	OK	9.03986	0.99037	17.0894	OK
ACOT8	chr20:44462469-44486048	11.198	0	22.6319	OK	4.81947	0	11.3172	OK	8.01781	0	17.4929	OK	10.6135	0	22.3519	OK
ACOT9	chrX:23721776-23761407	16.7456	5.88931	27.6018	OK	20.512	6.41251	34.6116	OK	18.8348	7.02761	30.6419	OK	20.5419	6.26774	34.816	OK
ACOX1	chr17:73937588-73996667	5.18325	2.17375	8.19276	OK	5.86094	1.80061	9.92128	OK	6.12659	1.79337	10.4598	OK	7.34618	2.56533	12.127	OK
ACOX2	chr3:58490862-58522929	0.962592	0	2.63938	OK	0.277646	0	0.955631	OK	0	0	0	OK	0	0	0	OK
ACOX3	chr4:8368008-8442452	1.78998	0	3.7977	OK	0.572371	0	1.49917	OK	1.18942	0	2.55833	OK	1.25022	0	2.69226	OK
ACOXL	chr2:111490149-111875799	0	0	0	OK	1.29408	0	2.92773	OK	0	0	0	OK	0	0	0	OK
ACP1	chr2:264868-278282	37.4653	13.9298	61.0008	OK	62.5571	19.8402	105.274	OK	52.452	16.2921	88.6118	OK	53.2733	18.2108	88.3357	OK
ACP2	chr11:47260852-47290401	0.526861	0	1.7285	OK	1.54741	0	3.96409	OK	2.46352	0	6.21426	OK	3.3106	0	11.0177	OK
ACP5	chr19:11685474-11689801	1.38266	0	3.62189	OK	1.35781	0	3.67346	OK	0.986128	0	3.08214	OK	0.257549	0	1.20553	OK
ACP6	chr1:147119167-147142634	0.26187	0	0.7905	OK	2.23885	0	4.69368	OK	2.18454	0	4.56642	OK	1.50496	0	3.2808	OK
ACPL2	chr3:140950681-141013486	0.576547	0	1.20176	OK	1.23766	0.139886	2.33542	OK	2.47767	0.577964	4.37737	OK	1.17562	0.112328	2.23892	OK
ACPP	chr3:132036210-132087146	0	0	0	OK	0	0	0	OK	0.0325083	0	0.115532	OK	0	0	0	OK
ACPT	chr19:51293671-51298481	0	0	0	OK	0	0	0	OK	0	0	0	OK	0	0	0	OK
ACR	chr22:51176651-51183727	0	0	0	OK	0	0	0	OK	0	0	0	OK	0	0	0	OK
ACRBP	chr12:6747241-6756580	0	0	0	OK	0	0	0	OK	0.124012	0	0.424002	OK	0	0	0	OK
ACRC	chrX:70430034-70948962	0	0	0	OK	0.168493	0	1.93346	OK	0.938721	0	4.95188	OK	0.417859	0	3.19146	OK
ACRV1	chr11:125495035-125550942	0.390062	0	3.47184	OK	0.422424	0	4.48386	OK	0	0	0	OK	0	0	0	OK
ACSBG1	chr15:78463186-78527049	0	0	0	OK	0.294648	0	0.946537	OK	0.0866684	0	0.399012	OK	0	0	0	OK
ACSBG2	chr19:6135709-6193112	0	0	0	OK	0	0	0	OK	0	0	0	OK	0	0	0	OK
ACSF2	chr17:48503518-48552200	14.5143	4.53994	24.4886	OK	5.66488	0.862971	10.4668	OK	30.1526	12.0337	48.2714	OK	24.5399	9.40934	39.6704	OK
ACSF3	chr16:89160253-89222169	1.4783	0	3.62371	OK	0.46566	0	1.44927	OK	2.56575	0	5.5554	OK	3.33444	0	8.2866	OK
ACSL1	chr4:185676748-185747215	9.32562	3.76371	14.8875	OK	11.5094	4.82701	18.1918	OK	11.9366	5.09324	18.7801	OK	7.7503	3.02635	12.4742	OK
ACSL3	chr2:223725731-223808119	30.4917	12.1003	48.8831	OK	34.7536	15.5282	53.979	OK	37.4247	15.1665	59.6829	OK	31.768	12.3392	51.1968	OK
ACSL4	chrX:108884563-108976621	10.9559	5.10611	16.8057	OK	15.7642	7.47125	24.0571	OK	11.7649	5.51099	18.0187	OK	14.2681	6.7103	21.8259	OK
ACSL5	chr10:114133915-114188138	12.9228	4.93951	20.9061	OK	22.349	9.87975	34.8182	OK	6.99837	1.67354	12.3232	OK	6.53816	2.40862	10.6677	OK
ACSL6	chr5:131289151-131347349	0.075403	0	0.273911	OK	0	0	0	OK	0.0757732	0	0.268608	OK	0.250463	0	0.658074	OK
ACSM1	chr16:20634558-20702578	0	0	0	OK	0	0	0	OK	0	0	0	OK	0	0	0	OK
ACSM2A	chr16:20462858-20498991	0	0	0	OK	0	0	0	OK	0	0	0	OK	0	0	0	OK
ACSM2B	chr16:20548082-20587695	0	0	0	OK	0	0	0	OK	0	0	0	OK	0	0	0	OK
ACSM3	chr16:20775311-20860990	0	0	0	OK	0.34756	0	1.48884	OK	0.489962	0	1.75311	OK	0.282065	0	1.21927	OK
ACSM4	chr12:7456927-7480969	0	0	0	OK	0	0	0	OK	0	0	0	OK	0	0	0	OK
ACSM5	chr16:20420855-20452281	0	0	0	OK	0	0	0	OK	0	0	0	OK	0	0	0	OK
ACSS1	chr20:24986872-25039616	0.221726	0	0.585531	OK	0.130682	0	0.388644	OK	0	0	0	OK	0.195748	0	0.524135	OK
ACSS2	chr20:33462765-33515769	6.45442	1.78101	11.1278	OK	4.13014	0.695851	7.56443	OK	4.18808	0.769057	7.6071	OK	7.23883	2.21359	12.2641	OK
ACSS3	chr12:81471808-81649582	0	0	0	OK	0	0	0	OK	0	0	0	OK	0	0	0	OK
ACTA1	chr1:229566992-229569843	0	0	0	OK	0	0	0	OK	0	0	0	OK	0	0	0	OK
ACTA2	chr10:90694830-90775542	0.598472	0	3.05919	OK	0.893702	0	4.43544	OK	1.31039	0	5.20379	OK	0.869777	0	3.87315	OK
ACTB	chr7:5566778-5570232	596.194	276.703	915.686	OK	341.823	163.786	519.86	OK	246.21	118.287	374.132	OK	225.994	108.577	343.411	OK
ACTBL2	chr5:56775842-56778636	0.114687	0	0.302864	OK	0	0	0	OK	0.0572856	0	0.171824	OK	0.235108	0	0.555557	OK
ACTC1	chr15:35080296-35087927	0	0	0	OK	0	0	0	OK	0	0	0	OK	0	0	0	OK
ACTG1	chr17:79476996-79479892	352.843	160.127	545.559	OK	264.873	123.388	406.358	OK	794.016	366.383	1221.65	OK	562.782	259.723	865.842	OK
ACTG2	chr2:74120092-74146780	0	0	0	OK	0	0	0	OK	0	0	0	OK	0	0	0	OK
ACTL6A	chr3:179280707-179306193	10.5597	2.25878	18.8606	OK	26.057	8.374	43.74	OK	13.6639	3.17747	24.1503	OK	18.0746	5.85471	30.2946	OK
ACTL6B	chr7:100240725-100254084	0	0	0	OK	0	0	0	OK	0	0	0	OK	0	0	0	OK
ACTL7A	chr9:111624602-111626035	0	0	0	OK	0	0	0	OK	0	0	0	OK	0	0	0	OK
ACTL7B	chr9:111616868-111618275	0	0	0	OK	0	0	0	OK	0	0	0	OK	0	0	0	OK
ACTL8	chr1:18081807-18153558	0	0	0	OK	0	0	0	OK	0	0	0	OK	0	0	0	OK
ACTL9	chr19:8807750-8809172	0	0	0	OK	0	0	0	OK	0	0	0	OK	0	0	0	OK
ACTN1	chr14:69340839-69446083	38.2964	17.5493	59.0435	OK	33.8955	15.1814	52.6097	OK	38.6028	17.5975	59.6081	OK	37.9632	17.2989	58.6275	OK
ACTN2	chr1:236849769-236927558	0	0	0	OK	0	0	0	OK	0	0	0	OK	0	0	0	OK
ACTN3	chr11:66314390-66330797	0	0	0	OK	0	0	0	OK	0	0	0	OK	0	0	0	OK
ACTN4	chr19:39138266-39235114	29.2037	12.5444	45.863	OK	18.1075	6.85891	29.3561	OK	52.7983	23.0739	82.5227	OK	51.9946	23.4468	80.5424	OK
ACTR10	chr14:58666832-58702353	5.10879	1.68238	8.53521	OK	7.91037	2.97149	12.8492	OK	8.40979	3.26418	13.5554	OK	9.14341	3.55628	14.7305	OK
ACTR1A	chr10:104238985-104262512	23.7457	9.80941	37.682	OK	18.3203	7.02879	29.6117	OK	22.69	9.26147	36.1186	OK	23.7554	9.87724	37.6335	OK
ACTR1B	chr2:98272401-98280561	11.3134	2.65023	19.9766	OK	18.9258	5.50739	32.3442	OK	7.71195	1.22673	14.1972	OK	16.2358	4.77438	27.6973	OK
ACTR2	chr2:65454828-65498390	21.7384	10.311	33.1658	OK	36.2952	16.6344	55.9559	OK	20.5886	9.75141	31.4258	OK	28.7456	13.7164	43.7747	OK
ACTR3	chr2:114647536-114716167	34.8359	16.529	53.1428	OK	55.1314	26.4492	83.8137	OK	52.3474	25.1124	79.5823	OK	57.5997	27.632	87.5673	OK
ACTR3B	chr7:152456850-152552463	0.433126	0	1.13345	OK	1.23324	0	2.68662	OK	0.774521	0	1.75168	OK	0.473843	0	1.24418	OK
ACTR3BP2	chr2:92129158-92130496	0	0	0	OK	0	0	0	OK	0	0	0	OK	0	0	0	OK
ACTR3C	chr7:149944300-150035245	0.448522	0	1.22982	OK	0.812523	0	2.27242	OK	0.290567	0	1.12831	OK	1.28766	0	3.0865	OK
ACTR5	chr20:37377096-37401089	3.70085	0.673421	6.72828	OK	2.18496	0.146218	4.22371	OK	3.1865	0.480543	5.89245	OK	2.01168	0.127136	3.89622	OK
ACTR6	chr12:100594573-100618201	2.35375	0.457397	4.2501	OK	5.47665	1.73524	9.21805	OK	4.28883	1.24518	7.33248	OK	5.10737	1.51822	8.69652	OK
ACTR8	chr3:53901093-53916229	3.53099	1.12782	5.93417	OK	8.43204	3.44703	13.4171	OK	7.75198	3.15966	12.3443	OK	8.77711	3.62541	13.9288	OK
ACTRT1	chrX:127184940-127186382	0	0	0	OK	0	0	0	OK	0	0	0	OK	0	0	0	OK
ACTRT2	chr1:2938045-2939467	0	0	0	OK	0	0	0	OK	0	0	0	OK	0	0	0	OK
ACVR1	chr2:158592957-158732374	2.73306	0.588736	4.87739	OK	2.93539	0.636281	5.2345	OK	2.63345	0.542738	4.72416	OK	1.22005	0.0839213	2.35619	OK
ACVR1B	chr12:52345450-52390863	1.14897	0.0637856	2.23415	OK	2.42304	0.131993	4.71408	OK	3.68661	0.994527	6.3787	OK	2.88337	0.654152	5.11259	OK
ACVR1C	chr2:158383278-158485399	0	0	0	OK	0.0392518	0	0.104742	OK	0.00627695	0	0.0287857	OK	0	0	0	OK
ACVR2A	chr2:148602569-149271044	0.74723	0	1.75545	OK	0.959497	0	2.3005	OK	0.854899	0	2.00291	OK	0.770013	0	1.95246	OK
ACVR2B	chr3:38492517-38534633	0.586836	0.137751	1.03592	OK	0.3677	0.0545982	0.680802	OK	0.532288	0.111642	0.952934	OK	0.766611	0.201821	1.3314	OK
ACVRL1	chr12:52301201-52317145	0	0	0	OK	0	0	0	OK	0	0	0	OK	0	0	0	OK
ACY1	chr3:52009041-52023218	2.95243	0	6.66326	OK	5.00451	0	10.4254	OK	5.7672	0	13.4038	OK	7.27128	0.366523	14.176	OK
ACY3	chr11:67410025-67418130	0	0	0	OK	0.38142	0	1.29381	OK	0	0	0	OK	0	0	0	OK
ACYP1	chr14:75519927-75530736	1.17046	0	3.20933	OK	1.59192	0	4.19446	OK	0.970225	0	2.77619	OK	2.17752	0	7.09496	OK
ACYP2	chr2:54342409-54532435	0.372578	0	1.02159	OK	0.993139	0	2.25181	OK	1.1113	0	2.42527	OK	1.61887	0	3.46684	OK
ADA	chr20:43248162-43280376	38.5169	14.1824	62.8514	OK	33.5447	11.6214	55.468	OK	26.3761	8.48837	44.2639	OK	14.9084	3.61719	26.1996	OK
ADAD1	chr4:123300120-123350947	0	0	0	OK	0	0	0	OK	0	0	0	OK	0	0	0	OK
ADAD2	chr16:84224722-84230772	0	0	0	OK	0	0	0	OK	0	0	0	OK	0	0	0	OK
ADAL	chr15:43622871-43646096	1.89099	0	4.19464	OK	4.77553	0.867022	8.68403	OK	2.66347	0.220513	5.10642	OK	2.35795	0	4.90794	OK
ADAM1	chr12:112336866-112339706	0	0	0	OK	0.244807	0	0.611692	OK	0.175362	0	0.460238	OK	0.104846	0	0.303561	OK
ADAM10	chr15:58888509-59042177	39.1266	18.7133	59.5398	OK	32.74	15.6257	49.8543	OK	40.8533	19.5866	62.12	OK	44.8619	21.525	68.1989	OK
ADAM11	chr17:42836567-42859214	0	0	0	OK	0	0	0	OK	0	0	0	OK	0	0	0	OK
ADAM12	chr10:127702901-128077127	0	0	0	OK	0	0	0	OK	0	0	0	OK	0	0	0	OK
ADAM15	chr1:155023761-155035252	23.2257	3.60024	42.8511	OK	43.6663	14.1714	73.1612	OK	31.4979	7.43804	55.5579	OK	19.4722	4.23575	34.7087	OK
ADAM17	chr2:9629410-9695917	1.58083	0.324992	2.83667	OK	5.43452	2.00904	8.86001	OK	3.33916	1.0415	5.63682	OK	2.7521	0.766579	4.73761	OK
ADAM18	chr8:39442086-39587583	0	0	0	OK	0	0	0	OK	0	0	0	OK	0	0	0	OK
ADAM19	chr5:156904311-157002783	17.768	8.14865	27.3873	OK	9.60221	4.03203	15.1724	OK	3.24294	0.967741	5.51814	OK	3.77963	1.24207	6.3172	OK
ADAM2	chr8:39601254-39695779	0	0	0	OK	0	0	0	OK	0	0	0	OK	0	0	0	OK
ADAM20	chr14:70989077-71001732	0	0	0	OK	0.130427	0	0.358547	OK	0.0790579	0	0.237129	OK	0	0	0	OK
ADAM21	chr14:70924216-70926622	0	0	0	OK	0.051736	0	0.175493	OK	0.0926081	0	0.277772	OK	0	0	0	OK
ADAM21P1	chr14:70712469-70714518	0	0	0	OK	0	0	0	OK	0	0	0	OK	0	0	0	OK
ADAM22	chr7:87563565-87832204	0	0	0	OK	0.0880968	0	0.305358	OK	0.70838	0	1.80698	OK	2.02803	0	4.20745	OK
ADAM23	chr2:207308367-207482679	0	0	0	OK	0	0	0	OK	0	0	0	OK	0	0	0	OK
ADAM28	chr8:24151579-24212726	3.86843	1.3121	6.42476	OK	1.69546	0	3.64796	OK	2.64906	0.0330402	5.26507	OK	0.950136	0.0907836	1.80949	OK
ADAM29	chr4:175839508-175899331	0	0	0	OK	0	0	0	OK	0	0	0	OK	0	0	0	OK
ADAM30	chr1:120436155-120439113	0	0	0	OK	0	0	0	OK	0	0	0	OK	0.0406612	0	0.134485	OK
ADAM32	chr8:38965049-39142436	0	0	0	OK	0.271592	0	0.640002	OK	0.766786	0	1.53522	OK	0.787882	0	1.58136	OK
ADAM33	chr20:3648619-3662738	0	0	0	OK	0	0	0	OK	0	0	0	OK	0	0	0	OK
ADAM3A	chr8:39308563-39380470	0	0	0	OK	0	0	0	OK	0	0	0	OK	0	0	0	OK
ADAM5P	chr8:39172181-39260375	0	0	0	OK	0	0	0	OK	0.0477918	0	0.163401	OK	0	0	0	OK
ADAM6	chr14:106435818-106438358	0	0	0	OK	0	0	0	OK	0	0	0	OK	0	0	0	OK
ADAM7	chr8:24298508-24366275	0	0	0	OK	0	0	0	OK	0	0	0	OK	0	0	0	OK
ADAM8	chr10:135075919-135090407	3.9175	0	8.03529	OK	4.68287	0	10.0073	OK	0	0	0	OK	0	0	0	OK
ADAM9	chr8:38854504-38962779	89.2736	41.7055	136.842	OK	78.1098	32.342	123.878	OK	119.848	45.6606	194.035	OK	91.8013	43.1414	140.461	OK
ADAMDEC1	chr8:24241797-24263526	0	0	0	OK	0	0	0	OK	0	0	0	OK	0	0	0	OK
ADAMTS1	chr21:28208605-28217728	0	0	0	OK	0.105173	0	0.289123	OK	0.0318374	0	0.108853	OK	0	0	0	OK
ADAMTS10	chr19:8645125-8675588	0	0	0	OK	0	0	0	OK	0	0	0	OK	0	0	0	OK
ADAMTS12	chr5:33527286-33892124	1.06111	0.0334597	2.08876	OK	1.22146	0.0609043	2.38201	OK	0.211065	0	0.531576	OK	0.793978	0	1.60559	OK
ADAMTS13	chr9:136243283-136324508	0.453038	0	2.19233	OK	0	0	0	OK	0.119884	0	1.08616	OK	0	0	0	OK
ADAMTS14	chr10:72432558-72522195	0	0	0	OK	0.0980737	0	0.436144	OK	0	0	0	OK	0	0	0	OK
ADAMTS15	chr11:130318868-130346539	8.62205	2.97373	14.2704	OK	1.61717	0.0656215	3.16871	OK	8.87005	3.03843	14.7017	OK	2.46721	0.399927	4.5345	OK
ADAMTS16	chr5:5140442-5320412	0.304446	0	0.710672	OK	0.182139	0	0.474123	OK	0	0	0	OK	0	0	0	OK
ADAMTS17	chr15:100511642-100882183	0	0	0	OK	0	0	0	OK	0	0	0	OK	0	0	0	OK
ADAMTS18	chr16:77316024-77469011	0	0	0	OK	0	0	0	OK	0	0	0	OK	0	0	0	OK
ADAMTS19	chr5:128796102-129074376	0	0	0	OK	0	0	0	OK	0	0	0	OK	0	0	0	OK
ADAMTS2	chr5:178537851-178772431	0	0	0	OK	0	0	0	OK	0	0	0	OK	0	0	0	OK
ADAMTS20	chr12:43748011-43945724	0	0	0	OK	0.0182741	0	0.0619876	OK	0.0502992	0	0.139445	OK	0	0	0	OK
ADAMTS3	chr4:73146686-73434516	0.0271309	0	0.0818995	OK	0.0305541	0	0.0908669	OK	0	0	0	OK	0	0	0	OK
ADAMTS4	chr1:161159537-161168845	0	0	0	OK	0	0	0	OK	0	0	0	OK	0	0	0	OK
ADAMTS5	chr21:28290230-28339439	0	0	0	OK	0	0	0	OK	0	0	0	OK	0	0	0	OK
ADAMTS6	chr5:64444562-64777704	2.35878	0.854017	3.86354	OK	1.69739	0.533855	2.86093	OK	1.49587	0.454009	2.53772	OK	3.12259	1.20786	5.03733	OK
ADAMTS7	chr15:79051544-79103773	6.35745	1.19708	11.5178	OK	2.26565	0	4.70693	OK	1.73852	0	3.7043	OK	2.0454	0	4.16983	OK
ADAMTS8	chr11:130274817-130298539	0	0	0	OK	0	0	0	OK	0	0	0	OK	0	0	0	OK
ADAMTS9	chr3:64501330-64673365	0.88887	0.161742	1.616	OK	0.964025	0.175379	1.75267	OK	0.0344336	0	0.103281	OK	0.0628153	0	0.168194	OK
ADAMTSL1	chr9:18474103-18910947	0	0	0	OK	0	0	0	OK	0	0	0	OK	0	0	0	OK
ADAMTSL2	chr9:136397285-136440641	0	0	0	OK	0	0	0	OK	0	0	0	OK	0	0	0	OK
ADAMTSL3	chr15:84322837-84708593	0	0	0	OK	0	0	0	OK	0	0	0	OK	0	0	0	OK
ADAMTSL4	chr1:150521897-150533412	2.33004	0	5.30496	OK	0.213093	0	0.663207	OK	4.55858	0	9.55887	OK	4.2252	0.721049	7.72935	OK
ADAMTSL5	chr19:1505016-1513188	2.41427	0	4.98716	OK	0.772741	0	1.93082	OK	1.48317	0	3.3237	OK	1.39222	0	3.0837	OK
ADAP1	chr7:937536-994289	0	0	0	OK	1.53287	0	3.83014	OK	3.16558	0	6.90017	OK	0.572488	0	1.65752	OK
ADAP2	chr17:29248753-29286211	0	0	0	OK	0	0	0	OK	0	0	0	OK	0.263531	0	0.70563	OK
ADAR	chr1:154554533-154600456	14.3917	6.34271	22.4407	OK	15.6696	5.45732	25.8818	OK	12.9948	6.15638	19.8332	OK	12.9223	5.90237	19.9422	OK
ADARB1	chr21:46494492-46646478	0.540648	0	1.51757	OK	0.839123	0	2.03343	OK	0.306424	0	0.8451	OK	0.515363	0	1.41859	OK
ADARB2	chr10:1228072-1779718	0	0	0	OK	0	0	0	OK	0	0	0	OK	0	0	0	OK
ADAT1	chr16:75632246-75657221	0.848611	0	1.7517	OK	1.78972	0.290057	3.28938	OK	0.808057	0	1.70635	OK	1.42779	0.173526	2.68206	OK
ADAT2	chr6:143743968-143771841	0.536568	0.0902901	0.982846	OK	0.899711	0.225202	1.57422	OK	0.473834	0.0672823	0.880386	OK	0.496142	0.0676108	0.924674	OK
ADAT3	chr19:1905372-1926012	1.62711	0	7.29579	OK	1.06218	0	4.72603	OK	0	0	0	OK	0.934562	0	4.90682	OK
ADC	chr1:33546713-33585995	0.646087	0	1.70618	OK	0.398136	0	1.18405	OK	0.345584	0	1.03656	OK	0.367761	0	1.06477	OK
ADCK1	chr14:78266425-78400297	0	0	0	OK	0.836835	0	2.14922	OK	0.946849	0	2.39783	OK	0.144444	0	0.66847	OK
ADCK2	chr7:140372952-140394908	0.306029	0	0.923803	OK	3.0569	0	6.29764	OK	3.46919	0	6.94581	OK	2.06735	0	4.38745	OK
ADCK3	chr1:227127937-227175246	1.87708	0	3.77428	OK	1.04716	0	2.33089	OK	1.55821	0	3.25718	OK	1.92418	0	3.86203	OK
ADCK4	chr19:41197433-41222790	0.504684	0	1.78721	OK	1.5373	0	4.05056	OK	3.4253	0	7.67833	OK	4.00385	0	9.25562	OK
ADCK5	chr8:145597730-145634733	1.31376	0	5.55124	OK	0.818206	0	3.97361	OK	0.712432	0	3.9854	OK	0.37014	0	2.85765	OK
ADCY1	chr7:45614124-45762714	0	0	0	OK	0	0	0	OK	0	0	0	OK	0	0	0	OK
ADCY10	chr1:167778624-167883453	0	0	0	OK	0	0	0	OK	0	0	0	OK	0	0	0	OK
ADCY2	chr5:7396342-7830194	0	0	0	OK	0	0	0	OK	0	0	0	OK	0	0	0	OK
ADCY3	chr2:25013135-25142055	7.24784	1.07934	13.4164	OK	10.3489	1.15672	19.541	OK	7.62537	1.46721	13.7835	OK	6.88277	0.707564	13.058	OK
ADCY4	chr14:24787554-24804277	0.287466	0	0.902542	OK	0	0	0	OK	0	0	0	OK	0.084415	0	0.386536	OK
ADCY5	chr3:123001142-123167392	0	0	0	OK	0	0	0	OK	0	0	0	OK	0	0	0	OK
ADCY6	chr12:49159974-49182820	2.42418	0.510997	4.33736	OK	1.61464	0	3.38808	OK	2.91218	0.645833	5.17853	OK	3.17045	0.754251	5.58664	OK
ADCY7	chr16:50321822-50352043	1.30087	0.19899	2.40275	OK	2.27527	0.545602	4.00494	OK	1.75219	0.350286	3.1541	OK	1.49383	0.268329	2.71932	OK
ADCY8	chr8:131792546-132052835	0	0	0	OK	0	0	0	OK	0	0	0	OK	0	0	0	OK
ADCY9	chr16:4012649-4166186	1.70715	0.310639	3.10366	OK	1.38778	0.174655	2.60091	OK	2.75442	0.712964	4.79588	OK	2.07331	0.4523	3.69432	OK
ADCYAP1	chr18:904943-912173	0	0	0	OK	0	0	0	OK	0	0	0	OK	0	0	0	OK
ADCYAP1R1	chr7:31092075-31151093	0	0	0	OK	0	0	0	OK	0	0	0	OK	0	0	0	OK
ADD1	chr4:2845583-2931789	11.6231	4.43764	18.8086	OK	10.7943	2.61077	18.9779	OK	15.1551	6.15715	24.153	OK	15.8176	6.25366	25.3815	OK
ADD2	chr2:70889215-70995375	0	0	0	OK	0	0	0	OK	0	0	0	OK	0	0	0	OK
ADD3	chr10:111765725-111895323	11.423	4.8	18.046	OK	13.2353	5.30238	21.1682	OK	17.3728	6.84755	27.898	OK	17.3406	5.87087	28.8103	OK
ADH1A	chr4:100197522-100212185	0	0	0	OK	0	0	0	OK	0	0	0	OK	0.124959	0	0.413297	OK
ADH1B	chr4:100227526-100242572	0	0	0	OK	0	0	0	OK	0	0	0	OK	0	0	0	OK
ADH1C	chr4:100257648-100273917	0	0	0	OK	0	0	0	OK	0	0	0	OK	0	0	0	OK
ADH4	chr4:100044832-100065449	0	0	0	OK	0	0	0	OK	0	0	0	OK	0	0	0	OK
ADH5	chr4:99992129-100009931	18.5565	8.35246	28.7605	OK	21.475	9.78013	33.1698	OK	19.7306	8.97288	30.4883	OK	17.7663	7.92905	27.6035	OK
ADH6	chr4:100123794-100140403	0	0	0	OK	0.223151	0	0.69451	OK	0	0	0	OK	0.455733	0	1.25829	OK
ADH7	chr4:100333417-100356667	0	0	0	OK	0	0	0	OK	0	0	0	OK	0	0	0	OK
ADHFE1	chr8:67344717-67381044	0	0	0	OK	0	0	0	OK	0	0	0	OK	0	0	0	OK
ADI1	chr2:3501689-3523350	5.17895	1.23488	9.12303	OK	8.05003	2.36559	13.7345	OK	9.08685	2.88534	15.2884	OK	11.5681	3.96542	19.1707	OK
ADIG	chr20:37209837-37217104	0	0	0	OK	0	0	0	OK	0	0	0	OK	0	0	0	OK
ADIPOQ	chr3:186560462-186576252	0	0	0	OK	0	0	0	OK	0	0	0	OK	0	0	0	OK
ADIPOR1	chr1:202909960-202927700	8.4193	2.49335	14.3453	OK	9.74436	3.06416	16.4246	OK	14.2766	5.20376	23.3495	OK	13.1185	4.7016	21.5354	OK
ADIPOR2	chr12:1800246-1897845	10.9451	4.70723	17.1829	OK	10.6868	4.49984	16.8738	OK	11.983	5.17753	18.7885	OK	9.8662	4.13049	15.6019	OK
ADK	chr10:75910964-76469060	12.2648	4.93811	19.5914	OK	18.1284	8.28687	27.97	OK	16.9738	8.0701	25.8775	OK	18.4979	8.46935	28.5265	OK
ADM	chr11:10326641-10328923	28.4812	9.58583	47.3765	OK	11.7033	2.16959	21.237	OK	125.99	57.4883	194.491	OK	54.6791	22.077	87.2813	OK
ADM2	chr22:50920011-50924866	0	0	0	OK	0.688991	0	1.66689	OK	0.514178	0	1.29498	OK	0.112948	0	0.373572	OK
ADNP	chr20:49506882-49547527	6.93478	2.42957	11.44	OK	7.17075	2.17757	12.1639	OK	6.27442	2.68021	9.86863	OK	7.45263	3.14382	11.7614	OK
ADNP2	chr18:77866914-77898228	1.48255	0.353503	2.61161	OK	1.69501	0.424271	2.96575	OK	0.987569	0.164767	1.81037	OK	0.992465	0.160875	1.82406	OK
ADO	chr10:64564515-64568239	1.8321	0.413	3.2512	OK	1.89389	0.432346	3.35544	OK	1.32097	0.225305	2.41663	OK	1.83645	0.389287	3.28361	OK
ADORA1	chr1:203096835-203136533	0	0	0	OK	0	0	0	OK	0	0	0	OK	0	0	0	OK
ADORA2A	chr22:24823529-24890783	0	0	0	OK	0	0	0	OK	0	0	0	OK	0	0	0	OK
ADORA2B	chr17:15848230-15879210	3.43855	0.360102	6.517	OK	6.52326	1.38853	11.658	OK	2.99387	0.217261	5.77048	OK	2.21866	0.0151658	4.42215	OK
ADORA3	chr1:112025969-112106597	0	0	0	OK	0	0	0	OK	0	0	0	OK	0	0	0	OK
ADPGK	chr15:73043707-73076126	4.26774	0.714002	7.82149	OK	5.42136	0.421924	10.4208	OK	4.63717	0.738109	8.53623	OK	5.78784	0.978907	10.5968	OK
ADPRH	chr3:119298522-119308792	0	0	0	OK	0.0697926	0	0.207561	OK	0.171917	0	0.432981	OK	0.0809111	0	0.234261	OK
ADPRHL1	chr13:114076259-114107839	0.858748	0	2.19739	OK	0	0	0	OK	0.751395	0	2.03207	OK	0.813034	0	2.2889	OK
ADPRHL2	chr1:36554452-36559533	6.4667	0.599415	12.334	OK	5.7723	0.287819	11.2568	OK	8.67416	1.27053	16.0778	OK	3.2438	0	6.67114	OK
ADRA1A	chr8:26605666-26722922	0	0	0	OK	0	0	0	OK	0	0	0	OK	0	0	0	OK
ADRA1B	chr5:159343739-159400017	1.30723	0	3.05149	OK	1.51564	0	3.49386	OK	0.869045	0	2.18873	OK	0.570467	0	1.52748	OK
ADRA1D	chr20:4201277-4229659	0	0	0	OK	0	0	0	OK	0	0	0	OK	0	0	0	OK
ADRA2A	chr10:112836789-112840662	0	0	0	OK	0	0	0	OK	0	0	0	OK	0	0	0	OK
ADRA2B	chr2:96778622-96781888	0	0	0	OK	0	0	0	OK	0	0	0	OK	0	0	0	OK
ADRA2C	chr4:3768295-3770253	0	0	0	OK	0	0	0	OK	0	0	0	OK	0	0	0	OK
ADRB1	chr10:115803805-115806667	0.0870302	0	0.262716	OK	0	0	0	OK	0.0550065	0	0.188068	OK	0	0	0	OK
ADRB2	chr5:148206155-148208197	5.8064	1.55336	10.0594	OK	3.52513	0.615881	6.43438	OK	10.319	3.55202	17.086	OK	4.39459	0.945296	7.84388	OK
ADRB3	chr8:37820513-37824184	0	0	0	OK	0	0	0	OK	0	0	0	OK	0	0	0	OK
ADRBK1	chr11:67033904-67054029	5.51093	0.796838	10.225	OK	8.4897	1.65741	15.322	OK	17.0996	5.48494	28.7142	OK	9.37854	2.25216	16.5049	OK
ADRBK2	chr22:25960860-26125258	1.02244	0.312985	1.7319	OK	0.694622	0.169565	1.21968	OK	0.950683	0.281194	1.62017	OK	0.46747	0.0800111	0.854928	OK
ADRM1	chr20:60878026-60883918	86.1532	33.2236	139.083	OK	143.46	60.094	226.826	OK	134.995	49.6025	220.387	OK	102.559	41.9909	163.127	OK
ADSL	chr22:40742503-40762575	48.4033	21.5866	75.2199	OK	92.2887	30.1192	154.458	OK	53.1431	20.3611	85.925	OK	43.7076	18.5474	68.8678	OK
ADSS	chr1:244571793-244615436	20.3294	9.42346	31.2354	OK	30.4261	14.3963	46.4558	OK	20.6493	9.5706	31.7279	OK	18.5403	8.44843	28.6322	OK
ADSSL1	chr14:105190533-105213647	1.69407	0	3.87559	OK	0.200215	0	0.875245	OK	1.6153	0	3.75581	OK	0	0	0	OK
AEBP1	chr7:44143959-44154159	0	0	0	OK	0	0	0	OK	0	0	0	OK	0	0	0	OK
AEBP2	chr12:19592607-19675173	0.699519	0.130879	1.26816	OK	1.07005	0.18475	1.95536	OK	0.961841	0.117714	1.80597	OK	0.916732	0.161694	1.67177	OK
AEN	chr15:89164526-89175512	5.60222	1.42221	9.78223	OK	11.2278	3.83128	18.6243	OK	4.13819	0.815092	7.46129	OK	7.8476	2.38099	13.3142	OK
AES	chr19:3052907-3062964	183.638	85.8664	281.41	OK	132.985	53.0915	212.879	OK	200.958	93.389	308.528	OK	140.202	64.1928	216.211	OK
AFAP1	chr4:7755816-7941653	5.35218	1.86709	8.83727	OK	2.15603	0.38881	3.92325	OK	3.75389	1.2042	6.30359	OK	2.40937	0.485374	4.33337	OK
AFAP1-AS1	chr4:7755816-7941653	0.923682	0	2.27031	OK	0.795297	0	1.78591	OK	0.536098	0	1.45312	OK	0.934319	0	2.05072	OK
AFAP1L1	chr5:148651400-148721367	1.21535	0.0679441	2.36275	OK	1.34609	0.107921	2.58426	OK	1.0434	0.00636605	2.08042	OK	1.24811	0	2.79355	OK
AFAP1L2	chr10:116054582-116164515	14.1301	5.98278	22.2774	OK	7.3874	1.4544	13.3204	OK	17.8301	7.97284	27.6873	OK	17.9922	5.85738	30.127	OK
AFF1	chr4:87856153-88062206	2.18331	0.844019	3.5226	OK	1.73235	0.646936	2.81777	OK	3.85627	1.55652	6.15601	OK	3.30264	1.22711	5.37817	OK
AFF2	chrX:147582138-148082193	0	0	0	OK	0	0	0	OK	0	0	0	OK	0	0	0	OK
AFF3	chr2:100163715-100759037	0	0	0	OK	0	0	0	OK	0	0	0	OK	0	0	0	OK
AFF4	chr5:132211070-132299354	6.01093	2.78837	9.23348	OK	5.18098	2.37318	7.98879	OK	6.08318	2.82881	9.33755	OK	6.34068	2.9391	9.74226	OK
AFG3L1P	chr16:90036182-90067195	2.9665	0.239101	5.6939	OK	3.84368	0.235523	7.45185	OK	4.07009	0	9.03991	OK	2.59785	0.0865965	5.10911	OK
AFG3L2	chr18:12328942-12377275	23.8905	10.5664	37.2146	OK	31.5376	14.2892	48.7859	OK	20.7464	9.01396	32.4789	OK	19.5765	8.4503	30.7026	OK
AFM	chr4:74347461-74369718	0	0	0	OK	0	0	0	OK	0	0	0	OK	0	0	0	OK
AFMID	chr17:76183397-76203782	2.74824	0	6.25214	OK	1.54908	0	3.385	OK	1.42468	0	3.22194	OK	2.58138	0	5.97258	OK
AFP	chr4:74301932-74321492	0	0	0	OK	0	0	0	OK	0	0	0	OK	0	0	0	OK
AFTPH	chr2:64751438-64820138	4.27986	1.63451	6.92522	OK	5.21681	2.08402	8.34959	OK	6.25054	2.6618	9.83928	OK	5.92426	2.41105	9.43747	OK
AGA	chr4:178351928-178363657	7.36589	2.76846	11.9633	OK	6.50125	2.23903	10.7635	OK	5.13784	1.7071	8.56857	OK	4.75318	1.48149	8.02487	OK
AGAP1	chr2:236402735-237034120	1.00099	0	2.08655	OK	2.97385	0.380475	5.56722	OK	2.67256	0.433175	4.91195	OK	1.35787	0	2.77899	OK
AGAP11	chr10:88728187-88769960	0	0	0	OK	0.0294059	0	0.172851	OK	0.2541	0	0.687187	OK	0.0313793	0	0.164754	OK
AGAP2	chr12:58118993-58135940	0	0	0	OK	0.160942	0	0.740938	OK	0.621797	0	1.8279	OK	1.03797	0	2.80843	OK
AGAP3	chr7:150783825-150841523	20.3104	6.52884	34.0919	OK	13.995	3.21305	24.777	OK	23.8132	4.98935	42.637	OK	17.5199	5.4146	29.6252	OK
AGAP4	chr10:46321049-46342921	0.130881	0	0.409832	OK	0.27994	0	0.76541	OK	0.278218	0	0.752199	OK	0.549053	0	1.30733	OK
AGAP5	chr10:75434032-75457554	0.3371	0	0.877407	OK	0.30879	0	0.825638	OK	0.415071	0	1.0385	OK	0.526227	0	1.2593	OK
AGAP6	chr10:51748077-51770259	0.980975	0	2.10579	OK	0.89412	0	1.96389	OK	1.30114	0	2.68302	OK	1.67423	0.0164772	3.33199	OK
AGAP7	chr10:51464161-51486327	0.260654	0	0.713105	OK	0.206197	0	0.596646	OK	0.315522	0	0.831276	OK	0.359908	0	0.921123	OK
AGAP8	chr10:51026324-51371331	0.131345	0	1.11182	OK	0.218845	0	1.63173	OK	0.196828	0	1.35129	OK	0.484287	0	2.44231	OK
AGAP9	chr10:47191843-47213626	0.713992	0	1.5232	OK	0.474297	0	1.09502	OK	0.549746	0	1.22419	OK	0.518807	0	1.16342	OK
AGBL1	chr15:86685241-87572283	0.270836	0	0.664104	OK	0	0	0	OK	0	0	0	OK	0	0	0	OK
AGBL2	chr11:47681142-47736302	0	0	0	OK	0	0	0	OK	0.0902998	0	0.25034	OK	0	0	0	OK
AGBL3	chr7:134671258-134820530	0	0	0	OK	0	0	0	OK	0.0254567	0	0.0870372	OK	0.0316958	0	0.104833	OK
AGBL4	chr1:48998526-50489626	0	0	0	OK	0	0	0	OK	0	0	0	OK	0	0	0	OK
AGBL5	chr2:27274490-27294567	30.3484	10.4612	50.2356	OK	25.0416	7.99056	42.0927	OK	33.5502	11.9881	55.1123	OK	22.8993	5.94991	39.8487	OK
AGER	chr6:32148745-32152023	1.06726	0	3.03711	OK	1.83945	0	4.7242	OK	1.43171	0	3.96192	OK	0.646905	0	2.15697	OK
AGFG1	chr2:228336887-228425938	2.63492	1.03764	4.23221	OK	2.92241	1.08667	4.75815	OK	3.2964	1.4592	5.1336	OK	2.72861	1.16132	4.29591	OK
AGFG2	chr7:100136833-100165843	0.202674	0	0.535219	OK	0.948143	0	1.96978	OK	1.38957	0.0416779	2.73747	OK	1.24465	0.0245818	2.46473	OK
AGGF1	chr5:76326209-76361058	7.15496	3.16283	11.1471	OK	7.50983	3.31098	11.7087	OK	6.36868	2.77294	9.96442	OK	7.87892	3.47077	12.2871	OK
AGK	chr7:141251077-141354209	3.60042	1.00745	6.19339	OK	5.13257	1.69275	8.57238	OK	3.09937	0.813204	5.38554	OK	3.62406	0.989078	6.25903	OK
AGL	chr1:100315639-100389579	1.64791	0.451614	2.84421	OK	1.94239	0.737796	3.14699	OK	1.63851	0.438682	2.83834	OK	2.33482	0.912363	3.75728	OK
AGMAT	chr1:15899151-15911605	0.391466	0	0.959896	OK	0.976271	0	2.08936	OK	1.11846	0	2.33796	OK	1.82549	0.0360534	3.61493	OK
AGPAT1	chr6:32132404-32145888	5.52377	0.877519	10.17	OK	3.96933	0.388734	7.54993	OK	3.86482	0.281488	7.44815	OK	2.83538	0	5.70511	OK
AGPAT2	chr9:139567594-139581911	0.784498	0	2.79085	OK	2.20433	0	5.93181	OK	2.90968	0	7.02055	OK	2.97415	0	7.07605	OK
AGPAT3	chr21:45285115-45407475	6.27876	2.45845	10.0991	OK	6.18866	2.52364	9.85368	OK	4.96045	1.81162	8.10929	OK	5.48013	2.06777	8.89248	OK
AGPAT4	chr6:161551056-161695107	1.0583	0.227972	1.88863	OK	0.778121	0.121868	1.43437	OK	0.839661	0.147418	1.5319	OK	0.727357	0.0919408	1.36277	OK
AGPAT5	chr8:6565877-6619021	3.29224	1.32265	5.26183	OK	9.36472	4.33203	14.3974	OK	4.61116	1.97206	7.25025	OK	6.21455	2.72666	9.70243	OK
AGPAT6	chr8:41435706-41482520	7.12007	2.84144	11.3987	OK	9.95592	4.18056	15.7313	OK	6.86417	2.7072	11.0211	OK	8.19939	3.38162	13.0172	OK
AGPAT9	chr4:84457652-84527026	9.30631	3.74477	14.8679	OK	27.4191	12.692	42.1462	OK	4.5602	1.43277	7.68762	OK	2.62606	0.610174	4.64194	OK
AGPHD1	chr15:78799905-78829715	0	0	0	OK	0.68719	0	1.96386	OK	1.02733	0	2.77829	OK	1.66961	0	3.92807	OK
AGPS	chr2:178257470-178408564	4.94121	2.27455	7.60787	OK	6.18018	2.88344	9.47692	OK	4.09277	1.84874	6.3368	OK	4.6307	2.08979	7.17162	OK
AGR2	chr7:16832263-16844738	4.19604	0.27345	8.11864	OK	72.6144	32.4053	112.823	OK	7.3475	1.35523	13.3398	OK	2.11476	0	4.43691	OK
AGR3	chr7:16899029-16921613	0	0	0	OK	0	0	0	OK	0	0	0	OK	0	0	0	OK
AGRN	chr1:955502-991492	33.9033	14.1211	53.6856	OK	12.796	3.58831	22.0037	OK	22.053	8.16366	35.9423	OK	23.6078	9.27718	37.9384	OK
AGRP	chr16:67516473-67517716	0	0	0	OK	0	0	0	OK	0	0	0	OK	0.684448	0	2.26379	OK
AGT	chr1:230838271-230850336	0	0	0	OK	0	0	0	OK	0	0	0	OK	0	0	0	OK
AGTPBP1	chr9:88161453-88356944	3.74011	1.39007	6.09015	OK	5.60243	2.28692	8.91793	OK	8.94638	3.97534	13.9174	OK	8.54413	3.72841	13.3599	OK
AGTR1	chr3:148415657-148460790	0	0	0	OK	0	0	0	OK	0	0	0	OK	0	0	0	OK
AGTR2	chrX:115301957-115306225	0	0	0	OK	0	0	0	OK	0	0	0	OK	0	0	0	OK
AGTRAP	chr1:11796141-11810828	11.8852	0.66578	23.1045	OK	13.828	0	28.6125	OK	11.7083	0	24.3682	OK	9.43417	0.184287	18.6841	OK
AGXT	chr2:241808161-241818536	0	0	0	OK	0	0	0	OK	0	0	0	OK	0	0	0	OK
AGXT2	chr5:34998205-35048240	0	0	0	OK	0	0	0	OK	0	0	0	OK	0	0	0	OK
AGXT2L1	chr4:109663201-109684235	0	0	0	OK	0	0	0	OK	0	0	0	OK	0	0	0	OK
AGXT2L2	chr5:177631507-177659803	4.5615	0	15.4545	OK	3.3212	0	14.0733	OK	4.76486	0	14.8023	OK	3.09946	0	10.8709	OK
AHCTF1	chr1:247002401-247094726	7.70404	3.60649	11.8016	OK	12.959	6.1927	19.7252	OK	7.88579	3.70057	12.071	OK	9.2392	4.35596	14.1225	OK
AHCY	chr20:32868070-32899608	92.9966	43.3421	142.651	OK	154.84	73.6837	235.996	OK	168.836	80.6663	257.005	OK	126.42	59.9874	192.853	OK
AHCYL1	chr1:110527307-110566364	14.5143	6.54823	22.4804	OK	17.9492	8.2525	27.6459	OK	14.1706	6.3567	21.9845	OK	14.343	6.43963	22.2464	OK
AHCYL2	chr7:128864854-129070052	2.02187	0.183123	3.86062	OK	3.05756	1.02225	5.09286	OK	3.92826	0.918103	6.93841	OK	2.6359	0.335621	4.93619	OK
AHDC1	chr1:27860755-27930143	0.141426	0	0.426919	OK	0.439755	0	1.0988	OK	0.672251	0	1.53144	OK	0.437247	0	1.0661	OK
AHI1	chr6:135605109-135818903	1.61763	0.112313	3.12295	OK	2.57182	0.577601	4.56604	OK	2.55074	0.702599	4.39889	OK	2.80867	0.732483	4.88486	OK
AHNAK	chr11:62201015-62314332	72.4866	20.9268	124.046	OK	68.2751	7.33321	129.217	OK	91.2177	0	446.315	OK	116.15	0	607.378	OK
AHNAK2	chr14:105403590-105444694	33.7447	16.2136	51.2759	OK	12.5969	5.82721	19.3666	OK	18.4422	8.75206	28.1323	OK	12.8656	6.02115	19.7101	OK
AHR	chr7:17338275-17385775	1.76918	0.610186	2.92817	OK	2.1985	0.818129	3.57887	OK	1.35929	0.42397	2.2946	OK	0.969814	0.235303	1.70432	OK
AHRR	chr5:271735-438405	0.295416	0	1.16525	OK	0	0	0	OK	1.07409	0	2.79832	OK	0.526366	0	1.7505	OK
AHSA1	chr14:77924372-77935815	17.4306	5.4162	29.445	OK	52.011	21.864	82.1579	OK	41.3189	16.889	65.7487	OK	24.0981	8.53348	39.6627	OK
AHSA2	chr2:61404554-61697849	7.01546	0	16.6442	OK	5.79313	0	14.6183	OK	10.3405	0	21.8395	OK	6.69205	0	16.5148	OK
AHSG	chr3:186330849-186339107	0	0	0	OK	0	0	0	OK	0	0	0	OK	0	0	0	OK
AHSP	chr16:31539202-31540124	0	0	0	OK	0	0	0	OK	0	0	0	OK	0	0	0	OK
AICDA	chr12:8754761-8765442	0	0	0	OK	0	0	0	OK	0.0313052	0	0.107033	OK	0	0	0	OK
AIDA	chr1:222841354-222885864	13.774	6.20349	21.3446	OK	19.3866	8.99149	29.7817	OK	14.7969	6.72359	22.8703	OK	20.1366	9.3388	30.9344	OK
AIF1	chr6:31582993-31584798	0	0	0	OK	0	0	0	OK	0	0	0	OK	0	0	0	OK
AIF1L	chr9:133971862-133998539	0.180973	0	0.537947	OK	0.256592	0	0.710878	OK	0.28506	0	0.87748	OK	0.0553725	0	0.288477	OK
AIFM1	chrX:129263337-129299861	15.5197	5.73198	25.3073	OK	21.5348	8.57033	34.4992	OK	10.6696	2.6847	18.6545	OK	10.0506	3.18823	16.9129	OK
AIFM2	chr10:71812356-71892690	0.561636	0	1.36324	OK	1.2909	0	3.01876	OK	1.52384	0	3.50798	OK	1.58262	0	3.31055	OK
AIFM3	chr22:21319417-21335649	0	0	0	OK	0.497894	0	1.84947	OK	1.26916	0	3.33372	OK	0.442606	0	1.49292	OK
AIG1	chr6:143382022-143661441	11.8007	4.08865	19.5128	OK	9.43895	2.91154	15.9664	OK	16.5371	6.34247	26.7317	OK	7.49119	2.03005	12.9523	OK
AIM1	chr6:106959729-107018334	10.0989	4.68556	15.5122	OK	11.7221	5.47416	17.9701	OK	8.68312	3.97878	13.3875	OK	7.1167	3.17978	11.0536	OK
AIM1L	chr1:26648349-26680621	1.92851	0.0225424	3.83448	OK	0.398733	0	1.03793	OK	3.52169	0.500065	6.54332	OK	0.817686	0	1.81113	OK
AIM2	chr1:159032274-159046647	1.36767	0	2.8252	OK	2.34659	0.137577	4.55561	OK	1.17227	0	2.47302	OK	0.290019	0	0.776555	OK
AIMP1	chr4:106967232-107270381	9.33081	2.71331	15.9483	OK	22.1516	9.31617	34.9871	OK	11.9297	3.46878	20.3906	OK	11.0326	4.28548	17.7796	OK
AIMP2	chr7:6048881-6098860	35.7386	0	97.662	OK	110.338	7.97779	212.698	OK	22.8917	0	54.5439	OK	18.9652	0	46.7495	OK
AIP	chr11:67250504-67258579	14.4074	2.31734	26.4975	OK	13.2576	1.66849	24.8466	OK	48.7401	16.6545	80.8257	OK	36.5936	11.8035	61.3838	OK
AIPL1	chr17:6327058-6338519	0	0	0	OK	0	0	0	OK	0	0	0	OK	0	0	0	OK
AIRE	chr21:45705762-45718110	0	0	0	OK	0	0	0	OK	0	0	0	OK	0	0	0	OK
AJAP1	chr1:4715104-4843851	0	0	0	OK	0	0	0	OK	0	0	0	OK	0	0	0	OK
AK1	chr9:130628758-130640022	5.45406	0.687733	10.2204	OK	3.83428	0.117814	7.55074	OK	3.74994	0.148031	7.35186	OK	6.62963	1.07464	12.1846	OK
AK2	chr1:33473540-33502512	18.8843	6.00512	31.7634	OK	30.8685	7.9631	53.7739	OK	21.5286	6.98707	36.07	OK	17.0714	4.97757	29.1651	OK
AK3	chr9:4709556-4742043	4.74201	1.90285	7.58116	OK	5.10844	1.42824	8.78865	OK	4.51606	1.55234	7.47978	OK	4.5096	1.27496	7.74425	OK
AK4	chr1:65613231-65697828	3.68537	1.59823	5.77251	OK	4.47238	1.8066	7.13815	OK	3.68438	1.38667	5.98208	OK	4.49323	1.87422	7.11224	OK
AK5	chr1:77747741-78025654	0.0697516	0	0.228837	OK	0.55491	0	1.18144	OK	0	0	0	OK	0.0904988	0	0.282827	OK
AK7	chr14:96858447-96955112	0	0	0	OK	0.0918722	0	0.273225	OK	0.123553	0	0.342527	OK	0.211506	0	0.536737	OK
AK8	chr9:135600964-135754198	0	0	0	OK	0	0	0	OK	0	0	0	OK	0.16303	0	0.539218	OK
AKAP1	chr17:55162552-55198710	2.71102	0.611129	4.8109	OK	4.94422	1.51264	8.3758	OK	3.90718	1.06428	6.75008	OK	3.55132	0.926414	6.17624	OK
AKAP10	chr17:19808749-19881129	4.01129	1.17805	6.84453	OK	4.55877	1.4338	7.68374	OK	4.90183	1.60747	8.19619	OK	4.60947	1.46317	7.75577	OK
AKAP11	chr13:42846288-42897402	4.53761	2.09022	6.985	OK	6.20683	2.91601	9.49766	OK	4.47714	2.06282	6.89146	OK	5.84781	2.72974	8.96587	OK
AKAP12	chr6:151561133-151679694	71.0431	33.0995	108.987	OK	33.6463	16.1566	51.136	OK	116.084	51.6215	180.546	OK	116.528	47.2153	185.841	OK
AKAP13	chr15:85923870-86292586	4.18384	1.68754	6.68014	OK	3.19673	1.13891	5.25455	OK	4.8857	2.12806	7.64333	OK	4.26084	1.94527	6.5764	OK
AKAP14	chrX:119029935-119054679	0	0	0	OK	0	0	0	OK	0	0	0	OK	0	0	0	OK
AKAP17A	chrX:1710485-1761974	3.35586	0.606594	6.10513	OK	2.6874	0.251007	5.12379	OK	1.48474	0	3.18972	OK	0.569716	0	1.52076	OK
AKAP2	chr9:112403067-112934791	10.7207	4.899	16.5424	OK	7.74643	3.5879	11.905	OK	6.44852	2.30537	10.5917	OK	6.3995	2.73611	10.0629	OK
AKAP3	chr12:4724675-4754343	0	0	0	OK	0.225627	0	0.587325	OK	0.0497969	0	0.170257	OK	0.0586	0	0.193817	OK
AKAP4	chrX:49955410-49965664	0	0	0	OK	0	0	0	OK	0	0	0	OK	0	0	0	OK
AKAP5	chr14:64932216-64941221	0	0	0	OK	0.0648259	0	0.156834	OK	0.100548	0	0.225321	OK	0.236123	0	0.477491	OK
AKAP6	chr14:32798478-33302268	0.158704	0	0.323163	OK	0.167797	0	0.340518	OK	0.147272	0	0.302846	OK	0.083142	0	0.187517	OK
AKAP7	chr6:131466460-131604673	0.669207	0	1.35036	OK	0.885108	0.0709626	1.69925	OK	0.555779	0	1.18241	OK	1.09458	0.127774	2.06139	OK
AKAP8	chr19:15464334-15490603	3.95464	1.07055	6.83873	OK	3.65728	0.892783	6.42178	OK	3.19538	0.729772	5.66099	OK	2.1513	0.33844	3.96416	OK
AKAP8L	chr19:15490858-15529833	6.33312	0.915719	11.7505	OK	4.95212	0.290334	9.61391	OK	7.12359	1.10417	13.143	OK	4.56661	0.370213	8.763	OK
AKAP9	chr7:91570188-91739987	16.3165	7.49381	25.1391	OK	13.4702	6.13552	20.8048	OK	16.0637	7.4137	24.7138	OK	20.7916	9.20925	32.3739	OK
AKD1	chr6:109814058-110012415	0.666238	0	1.35572	OK	0.877481	0.0341354	1.72083	OK	1.54087	0.0842275	2.99751	OK	1.01225	0	2.09286	OK
AKIRIN1	chr1:39456915-39471737	21.4031	9.67836	33.1279	OK	29.351	12.0276	46.6744	OK	29.5829	9.96358	49.2023	OK	24.21	7.67169	40.7483	OK
AKIRIN2	chr6:88384577-88411985	4.31102	0.685032	7.93701	OK	3.62082	0.168914	7.07273	OK	5.40493	0.776955	10.0329	OK	2.92924	0.152888	5.70559	OK
AKNA	chr9:117096432-117156685	0	0	0	OK	0.113376	0	0.311673	OK	0.0729598	0	0.218838	OK	0	0	0	OK
AKNAD1	chr1:109358524-109399716	0	0	0	OK	0.0372772	0	0.126448	OK	0	0	0	OK	0.0870128	0	0.251927	OK
AKR1A1	chr1:46016497-46035721	18.2483	4.46154	32.0351	OK	25.1702	3.65483	46.6855	OK	18.4166	4.77262	32.0606	OK	20.5584	1.75002	39.3667	OK
AKR1B1	chr7:134127106-134143888	78.1539	34.6572	121.651	OK	149.353	69.8731	228.832	OK	49.8022	20.5213	79.083	OK	36.7666	14.394	59.1392	OK
AKR1B10	chr7:134212343-134226166	2.2677	0	4.61763	OK	3.8286	0.314865	7.34233	OK	2.34011	0	4.7137	OK	0	0	0	OK
AKR1B15	chr7:134233848-134264592	0	0	0	OK	0.368257	0	1.01235	OK	0.86434	0	2.00675	OK	0	0	0	OK
AKR1C1	chr10:5005453-5020158	9.85765	2.48455	17.2307	OK	61.9856	27.5323	96.4389	OK	30.8551	12.3041	49.4061	OK	1.69148	0	3.61973	OK
AKR1C2	chr10:5031964-5060207	22.8216	8.61107	37.0321	OK	98.6058	44.7133	152.498	OK	48.2436	20.0138	76.4735	OK	2.45731	0	5.19039	OK
AKR1C3	chr10:5136567-5149878	13.5711	4.03815	23.1041	OK	45.7136	19.3983	72.0288	OK	25.3342	9.55848	41.1098	OK	3.90136	0.327127	7.47559	OK
AKR1C4	chr10:5238797-5260912	0.372402	0	1.01813	OK	1.85962	0	3.9143	OK	0.925047	0	2.1628	OK	0	0	0	OK
AKR1CL1	chr10:5196654-5227150	0	0	0	OK	0	0	0	OK	0	0	0	OK	0	0	0	OK
AKR1D1	chr7:137761177-137803050	0	0	0	OK	0	0	0	OK	0	0	0	OK	0	0	0	OK
AKR1E2	chr10:4868401-4890251	1.71151	0	3.59434	OK	0.975521	0	2.24878	OK	1.071	0	2.40004	OK	1.13045	0	2.5039	OK
AKR7A2	chr1:19630458-19638640	3.43166	0	7.7293	OK	9.59618	0.262043	18.9303	OK	11.2179	0.895455	21.5404	OK	11.0492	1.15313	20.9454	OK
AKR7A2P1	chr1:113454469-113498975	0.796639	0	9.22127	OK	0	0	0	OK	0	0	0	OK	0	0	0	OK
AKR7A3	chr1:19609056-19615280	0	0	0	OK	0.338793	0	1.25524	OK	0	0	0	OK	0.942883	0	2.72992	OK
AKR7L	chr1:19592475-19600568	0	0	0	OK	0.0553898	0	0.336516	OK	0.142168	0	0.455923	OK	0	0	0	OK
AKT1	chr14:105235686-105262080	31.7594	12.7787	50.7401	OK	43.7789	16.6393	70.9185	OK	33.328	13.4081	53.248	OK	34.5719	13.5883	55.5555	OK
AKT1S1	chr19:50372296-50380644	8.09482	1.15772	15.0319	OK	10.476	0	21.9876	OK	30.6107	10.6121	50.6092	OK	13.3127	1.1138	25.5116	OK
AKT2	chr19:40736223-40791265	2.00227	0.306281	3.69826	OK	3.20406	0.715645	5.69248	OK	4.31409	1.17512	7.45307	OK	6.2299	2.06176	10.398	OK
AKT3	chr1:243419306-244006553	5.18839	0.0281853	10.3486	OK	4.55375	0	10.2449	OK	11.9095	2.86028	20.9588	OK	21.807	6.00122	37.6128	OK
AKTIP	chr16:53468350-53537170	2.60914	0	6.24995	OK	2.62744	0	6.6929	OK	5.304	0	11.5796	OK	5.01545	0	12.0873	OK
ALAD	chr9:116148591-116163618	1.39375	0.0162915	2.7712	OK	0.41517	0	1.00443	OK	1.26386	0	2.56226	OK	0.583319	0	1.31561	OK
ALAS1	chr3:52232115-52248343	14.2679	5.02937	23.5065	OK	24.6546	9.96196	39.3473	OK	21.2913	8.43631	34.1462	OK	16.5879	6.24822	26.9275	OK
ALAS2	chrX:55035487-55057497	0	0	0	OK	0	0	0	OK	0	0	0	OK	0	0	0	OK
ALB	chr4:74269971-74287129	0	0	0	OK	0	0	0	OK	0	0	0	OK	0	0	0	OK
ALCAM	chr3:105085712-105295744	50.821	24.2554	77.3866	OK	55.7381	26.5864	84.8899	OK	74.9539	35.1656	114.742	OK	54.0717	25.8608	82.2827	OK
ALDH16A1	chr19:49956472-49974305	3.38995	0	7.1921	OK	2.42558	0	5.29977	OK	4.42025	0	8.85735	OK	7.92982	1.30816	14.5515	OK
ALDH18A1	chr10:97365685-97416567	7.93043	2.86039	13.0005	OK	11.8016	4.66404	18.9393	OK	6.70911	1.29668	12.1215	OK	11.1938	3.91467	18.4729	OK
ALDH1A1	chr9:75515586-75567969	0	0	0	OK	0.45789	0	1.03593	OK	0.0949527	0	0.284805	OK	0.119674	0	0.34649	OK
ALDH1A2	chr15:58245626-58357906	0.205193	0	0.536859	OK	0	0	0	OK	0	0	0	OK	0	0	0	OK
ALDH1A3	chr15:101420008-101456830	46.9419	22.4086	71.4751	OK	44.6492	21.2642	68.0342	OK	50.1563	23.9781	76.3345	OK	43.4281	20.6634	66.1928	OK
ALDH1B1	chr9:38392701-38398657	3.70382	1.00265	6.40498	OK	7.02338	2.40905	11.6377	OK	5.53892	1.68798	9.38985	OK	4.73121	1.34335	8.11907	OK
ALDH1L1	chr3:125822407-125899485	0.184391	0	0.556617	OK	0.225902	0	0.671827	OK	0.3842	0	1.00833	OK	0.212791	0	0.616093	OK
ALDH1L2	chr12:105413561-105478341	0.298233	0	0.603267	OK	0.549446	0.0826453	1.01625	OK	0.286465	0	0.587626	OK	0.982762	0.238328	1.7272	OK
ALDH2	chr12:112204345-112247784	3.70392	0.294722	7.11312	OK	5.20165	0.681973	9.72132	OK	2.34531	0	4.7875	OK	3.1945	0.170585	6.21842	OK
ALDH3A1	chr17:19641297-19651746	6.20959	0	12.471	OK	6.31852	0	12.8277	OK	0.454353	0	1.79664	OK	0	0	0	OK
ALDH3A2	chr17:19552063-19580908	6.32396	2.14314	10.5048	OK	10.2859	3.75226	16.8196	OK	6.14899	2.10701	10.191	OK	3.3824	0.999659	5.76514	OK
ALDH3B1	chr11:67776047-67796743	4.93788	0.600919	9.27484	OK	4.41805	0.37969	8.45641	OK	8.13089	0.808274	15.4535	OK	2.09988	0	4.45876	OK
ALDH3B2	chr11:67429632-67448685	0	0	0	OK	0	0	0	OK	0	0	0	OK	0	0	0	OK
ALDH4A1	chr1:19197923-19229293	0.461776	0	1.31796	OK	2.43288	0	5.682	OK	2.9712	0	7.27415	OK	2.54792	0	5.30211	OK
ALDH5A1	chr6:24495196-24537435	0.0887614	0	0.253849	OK	0.455504	0	0.937482	OK	0.91646	0.118085	1.71483	OK	2.33628	0.640179	4.03238	OK
ALDH6A1	chr14:74486058-74551196	1.38967	0	3.50443	OK	0.877208	0	2.22437	OK	1.48629	0	3.92205	OK	1.13132	0	3.08128	OK
ALDH7A1	chr5:125878917-125931082	29.4124	13.7039	45.1209	OK	28.67	13.2639	44.0761	OK	33.125	15.5362	50.7139	OK	35.485	16.6804	54.2897	OK
ALDH8A1	chr6:135238527-135271260	0	0	0	OK	0.068651	0	0.301598	OK	0	0	0	OK	0.0800573	0	0.371707	OK
ALDH9A1	chr1:165631448-165667900	6.85561	2.25763	11.4536	OK	9.52557	3.49104	15.5601	OK	8.00709	2.79488	13.2193	OK	9.50179	3.5018	15.5018	OK
ALDOA	chr16:30064490-30081735	307.106	143.284	470.927	OK	295.651	105.32	485.981	OK	309.316	136.466	482.165	OK	290.452	120.92	459.985	OK
ALDOB	chr9:104182841-104198062	0	0	0	OK	0	0	0	OK	0	0	0	OK	0	0	0	OK
ALDOC	chr17:26900132-26903951	4.05253	0.127787	7.97727	OK	3.27692	0	6.69848	OK	2.34309	0	4.99246	OK	7.93371	1.45709	14.4103	OK
ALG1	chr16:5121809-5147789	3.00228	0.393478	5.61107	OK	3.38288	0.219826	6.54593	OK	3.8988	0.749469	7.04813	OK	2.13112	0.121941	4.1403	OK
ALG10	chr12:34175215-34181236	0.572638	0.032877	1.1124	OK	0.464169	0.00149651	0.926842	OK	0.218434	0	0.485849	OK	0.642969	0.0375348	1.2484	OK
ALG10B	chr12:38710556-38723528	0.286047	0.056419	0.515674	OK	0.547943	0.161405	0.934481	OK	0.401872	0.102929	0.700816	OK	0.522484	0.138999	0.905968	OK
ALG11	chr13:52586522-52607736	2.13972	0	4.9682	OK	4.21728	0	8.91313	OK	4.46373	0	9.22679	OK	4.06871	0	8.33337	OK
ALG12	chr22:50296853-50312106	3.94808	0.124494	7.77166	OK	6.9041	0.973794	12.8344	OK	4.85159	0.387271	9.31591	OK	5.85254	0.830199	10.8749	OK
ALG13	chrX:110924345-111003875	2.3914	0.188594	4.59421	OK	2.2312	0.0861374	4.37627	OK	2.00312	0.0706453	3.93559	OK	2.41509	0.0209059	4.80927	OK
ALG14	chr1:95448278-95538507	2.21791	0	4.58155	OK	5.32666	0.698363	9.95496	OK	3.37902	0.133389	6.62466	OK	6.2273	1.06585	11.3887	OK
ALG1L	chr3:125635443-125655887	1.1632	0	3.81616	OK	3.57338	0	8.45766	OK	3.10842	0	7.27941	OK	2.33607	0	5.64836	OK
ALG1L2	chr3:129800673-129830276	0	0	0	OK	0	0	0	OK	0	0	0	OK	0	0	0	OK
ALG2	chr9:101978706-101984246	2.17133	0.465901	3.87676	OK	5.19432	1.81245	8.57619	OK	5.71111	2.34917	9.07306	OK	3.32567	0.942904	5.70843	OK
ALG3	chr3:183948316-183967313	0.684341	0	1.95514	OK	1.91835	0	4.34755	OK	1.71745	0	3.99566	OK	0.913718	0	2.57376	OK
ALG5	chr13:37523907-37573504	17.3602	5.56296	29.1575	OK	49.9459	21.0494	78.8424	OK	38.578	15.3876	61.7684	OK	33.2035	12.8605	53.5465	OK
ALG6	chr1:63833260-63904233	0.797776	0.115352	1.4802	OK	2.03793	0.598868	3.47699	OK	0.747126	0.0990442	1.39521	OK	1.11083	0.204013	2.01765	OK
ALG8	chr11:77811987-77850699	4.5809	0.784773	8.37702	OK	11.9279	3.57832	20.2775	OK	6.30428	1.74439	10.8642	OK	7.00273	2.06964	11.9358	OK
ALG9	chr11:111652918-111742305	0.579977	0.082949	1.077	OK	0.875677	0.188631	1.56272	OK	1.34394	0.323054	2.36483	OK	1.64201	0.233445	3.05058	OK
ALK	chr2:29415639-30144432	0	0	0	OK	0.389694	0	0.918308	OK	0.24862	0	0.626161	OK	0	0	0	OK
ALKBH1	chr14:78138748-78174356	2.80131	0.667949	4.93468	OK	1.84701	0.301202	3.39282	OK	3.06083	0.763746	5.35791	OK	1.48437	0.175182	2.79355	OK
ALKBH2	chr12:109525992-109531293	16.0465	0	33.4719	OK	15.1913	0	31.6324	OK	17.6306	0.352918	34.9082	OK	9.34574	0	20.523	OK
ALKBH3	chr11:43902356-43941825	6.78242	1.14212	12.4227	OK	12.5085	3.39652	21.6205	OK	11.6512	3.22076	20.0817	OK	9.67292	2.41796	16.9279	OK
ALKBH4	chr7:102073995-102105321	0	0	0	OK	0.432788	0	1.7021	OK	0.900696	0	2.69123	OK	0.839412	0	2.58727	OK
ALKBH5	chr17:18086866-18113267	11.1251	4.02793	18.2222	OK	12.1408	4.35779	19.9238	OK	14.2797	5.37494	23.1845	OK	13.0652	4.90536	21.225	OK
ALKBH6	chr19:36500021-36505141	0	0	0	OK	1.29712	0	4.03699	OK	1.70395	0	4.94045	OK	4.63147	0	10.8964	OK
ALKBH7	chr19:6372443-6375261	0	0	0	OK	1.49462	0	4.10873	OK	3.09194	0	7.34011	OK	3.93676	0	8.87888	OK
ALKBH8	chr11:107373452-107436461	3.09714	1.05301	5.14127	OK	4.67301	1.79285	7.55316	OK	4.32733	1.65758	6.99708	OK	4.23921	1.56539	6.91303	OK
ALLC	chr2:3705785-3750260	0	0	0	OK	0	0	0	OK	0	0	0	OK	0	0	0	OK
ALMS1	chr2:73612885-73837046	2.53754	1.07652	3.99856	OK	2.39196	1.00826	3.77566	OK	1.30768	0.478077	2.13727	OK	2.11165	0.873539	3.34977	OK
ALMS1P	chr2:73872045-73912694	0	0	0	OK	0.120037	0	0.407178	OK	0.156172	0	0.495181	OK	0.122332	0	0.404611	OK
ALOX12	chr17:6899383-6914055	0	0	0	OK	0	0	0	OK	0	0	0	OK	0	0	0	OK
ALOX12B	chr17:7975953-7991021	0	0	0	OK	0	0	0	OK	0	0	0	OK	0	0	0	OK
ALOX12P2	chr17:6756894-6803668	0	0	0	OK	0.187364	0	0.557215	OK	0	0	0	OK	0	0	0	OK
ALOX15	chr17:4534213-4544960	0	0	0	OK	0	0	0	OK	0.0866016	0	0.296093	OK	0	0	0	OK
ALOX15B	chr17:7942357-7952451	2.70275	0	5.56416	OK	0.40424	0	1.2133	OK	0.338095	0	1.04057	OK	0.777153	0	1.93341	OK
ALOX5	chr10:45869628-45941563	0.202494	0	0.611263	OK	0.340196	0	0.935206	OK	0	0	0	OK	0	0	0	OK
ALOX5AP	chr13:31309668-31338556	3.30111	0	6.72193	OK	6.83317	0.895877	12.7705	OK	1.81857	0	4.07531	OK	2.40165	0	5.09693	OK
ALOXE3	chr17:7999217-8022234	0	0	0	OK	0.094153	0	0.417871	OK	0	0	0	OK	0	0	0	OK
ALPI	chr2:233320832-233324742	0	0	0	OK	0	0	0	OK	0	0	0	OK	0	0	0	OK
ALPK1	chr4:113218498-113363764	1.39086	0.282109	2.49961	OK	1.37901	0.275093	2.48292	OK	1.71064	0.445015	2.97626	OK	1.55574	0.375883	2.73561	OK
ALPK2	chr18:56148481-56296189	0.0354163	0	0.10691	OK	0.238706	0	0.516929	OK	0.255642	0	0.5447	OK	0.364958	0	0.738022	OK
ALPK3	chr15:85359910-85416713	0.0424942	0	0.128276	OK	0.0484715	0	0.144153	OK	0.0655439	0	0.181708	OK	0	0	0	OK
ALPL	chr1:21835857-21904905	0	0	0	OK	0	0	0	OK	0	0	0	OK	0	0	0	OK
ALPP	chr2:233243347-233247599	0.304893	0	0.920374	OK	0	0	0	OK	3.33766	0	6.74442	OK	0.0876675	0	0.343272	OK
ALPPL2	chr2:233271551-233275424	0	0	0	OK	0	0	0	OK	0.512882	0	1.47299	OK	0.108886	0	0.426354	OK
ALS2	chr2:202564985-202645895	1.98364	0	3.99681	OK	3.69369	0.545376	6.842	OK	3.27068	0.499299	6.04206	OK	4.26733	0.706933	7.82773	OK
ALS2CL	chr3:46710484-46735194	9.4244	1.80123	17.0476	OK	4.48503	0.183434	8.78663	OK	8.79505	1.25164	16.3385	OK	8.16748	1.09406	15.2409	OK
ALS2CR11	chr2:202352143-202483905	0.0655294	0	0.167679	OK	0	0	0	OK	0	0	0	OK	0	0	0	OK
ALS2CR12	chr2:202153146-202222101	0.240161	0	0.684014	OK	0.131033	0	0.407812	OK	0.58115	0	1.32774	OK	0.594032	0	1.36575	OK
ALS2CR4	chr2:202484906-202508224	3.00017	1.13371	4.86664	OK	3.62313	1.4277	5.81857	OK	4.14563	1.69418	6.59708	OK	6.50906	1.98492	11.0332	OK
ALS2CR8	chr2:203776977-203851060	0.526636	0	1.07535	OK	0.432484	0.0462247	0.818743	OK	0.422349	0.0374724	0.807226	OK	0.555584	0.075644	1.03552	OK
ALX1	chr12:85674035-85695561	1.05031	0	2.36567	OK	0.970684	0	2.23763	OK	0.439095	0	1.15241	OK	1.21624	0	2.69391	OK
ALX3	chr1:110602996-110613322	0	0	0	OK	0	0	0	OK	0	0	0	OK	0	0	0	OK
ALX4	chr11:44282277-44331716	0	0	0	OK	0	0	0	OK	0.218023	0	0.572202	OK	0	0	0	OK
AMAC1	chr17:33519538-33521412	0	0	0	OK	0	0	0	OK	0	0	0	OK	0	0	0	OK
AMAC1L2	chr8:11188494-11189695	0	0	0	OK	0	0	0	OK	0	0	0	OK	0	0	0	OK
AMAC1L3	chr17:7362684-7387568	1.25641	0	8.7462	OK	0	0	0	OK	0	0	0	OK	0	0	0	OK
AMACR	chr5:33987090-34008220	1.61924	0	3.45482	OK	6.17052	0	14.7072	OK	4.80937	0	12.2138	OK	2.96406	0	8.74298	OK
AMBN	chr4:71458000-71473004	0	0	0	OK	0	0	0	OK	0	0	0	OK	0	0	0	OK
AMBP	chr9:116822407-116840752	0	0	0	OK	0	0	0	OK	0	0	0	OK	0	0	0	OK
AMBRA1	chr11:46417963-46612914	0.678294	0	1.4522	OK	0.731674	0	1.56589	OK	1.39606	0.0676147	2.72451	OK	0.794377	0	1.64936	OK
AMD1	chr6:111195986-111216913	9.3465	4.14207	14.5509	OK	17.3256	8.10893	26.5423	OK	9.21368	4.0731	14.3543	OK	7.75773	3.04854	12.4669	OK
AMDHD1	chr12:96337070-96362370	0	0	0	OK	0.164352	0	0.451807	OK	0	0	0	OK	0.748266	0	1.6083	OK
AMDHD2	chr16:2570362-2581409	1.52849	0	4.19105	OK	1.43378	0	4.37044	OK	1.23337	0	3.57607	OK	0.858622	0	2.89875	OK
AMELX	chrX:11155662-11683821	0	0	0	OK	0	0	0	OK	0	0	0	OK	0	0	0	OK
AMELY	chrY:6733958-6742068	0	0	0	OK	0	0	0	OK	0	0	0	OK	0	0	0	OK
AMFR	chr16:56395363-56459444	9.90202	3.94478	15.8593	OK	12.2441	4.9678	19.5204	OK	22.6773	10.1169	35.2377	OK	16.8811	7.27999	26.4822	OK
AMH	chr19:2249112-2252072	0	0	0	OK	0	0	0	OK	0	0	0	OK	0	0	0	OK
AMHR2	chr12:53817638-53825318	0	0	0	OK	0	0	0	OK	0	0	0	OK	0	0	0	OK
AMICA1	chr11:118064441-118095809	0	0	0	OK	0	0	0	OK	0	0	0	OK	0	0	0	OK
AMIGO1	chr1:110049445-110052336	0	0	0	OK	0	0	0	OK	0.311221	0	0.862803	OK	0.228743	0	0.662277	OK
AMIGO2	chr12:47469489-47473734	67.0363	28.3376	105.735	OK	61.817	27.6728	95.9612	OK	35.5176	16.59	54.4453	OK	67.0057	30.9888	103.023	OK
AMIGO3	chr3:49726989-49761384	0	0	0	OK	0.427551	0	2.30752	OK	0.951889	0	3.56448	OK	0.979226	0	3.47648	OK
AMMECR1	chrX:109437413-109699562	1.34829	0.395078	2.30149	OK	1.4607	0.442177	2.47923	OK	1.09986	0.0909944	2.10872	OK	1.21836	0.324209	2.1125	OK
AMMECR1L	chr2:128619206-128643514	2.51923	0.718267	4.3202	OK	2.64648	0.753048	4.53992	OK	3.30858	1.05962	5.55754	OK	2.56419	0.716863	4.41152	OK
AMN	chr14:103388992-103397179	0	0	0	OK	1.04959	0	3.56032	OK	0	0	0	OK	0	0	0	OK
AMN1	chr12:31824070-31882108	1.54197	0.205742	2.8782	OK	2.60481	0.562404	4.64721	OK	0.765167	0	1.63282	OK	0.542467	0	1.17989	OK
AMOT	chrX:112018104-112084043	0	0	0	OK	0	0	0	OK	0	0	0	OK	0	0	0	OK
AMOTL1	chr11:94501507-94609918	13.9556	6.5977	21.3135	OK	9.23469	4.23723	14.2321	OK	21.6286	10.3591	32.8982	OK	17.0746	8.12502	26.0242	OK
AMOTL2	chr3:134074189-134093406	9.87034	3.93901	15.8017	OK	5.39902	1.71683	9.0812	OK	16.4302	7.1335	25.7269	OK	11.9531	4.89453	19.0116	OK
AMPD1	chr1:115215719-115238239	0	0	0	OK	0	0	0	OK	0	0	0	OK	0	0	0	OK
AMPD2	chr1:110162458-110174677	2.15626	0	4.40717	OK	1.79153	0	3.83592	OK	1.4829	0	3.22438	OK	1.80591	0	3.7206	OK
AMPD3	chr11:10471867-10529126	1.33633	0.188429	2.48423	OK	0.749566	0	1.55243	OK	1.79994	0.298024	3.30185	OK	0.701314	0	1.47142	OK
AMPH	chr7:38423296-38671167	0	0	0	OK	0	0	0	OK	0	0	0	OK	0	0	0	OK
AMT	chr3:49454210-49466757	0.892896	0	2.76747	OK	0.518332	0	1.85098	OK	0.469579	0	1.78367	OK	0.937068	0	2.45855	OK
AMTN	chr4:71384297-71398459	4.90901	0.319913	9.49811	OK	0.509452	0	1.4005	OK	1.79489	0	3.96406	OK	0	0	0	OK
AMY1A	chr1:104198140-104207173	0	0	0	OK	0	0	0	OK	0	0	0	OK	0	0	0	OK
AMY1B	chr1:104198140-104207173	0	0	0	OK	0	0	0	OK	0	0	0	OK	0	0	0	OK
AMY1C	chr1:104198140-104207173	0	0	0	OK	0	0	0	OK	0	0	0	OK	0	0	0	OK
AMY2A	chr1:104159998-104168400	0	0	0	OK	0	0	0	OK	0	0	0	OK	0	0	0	OK
AMY2B	chr1:104068577-104122149	0.46999	0	1.48061	OK	0.045424	0	0.395779	OK	0.34479	0	1.25711	OK	0.0538111	0	0.449963	OK
AMZ1	chr7:2719162-2755069	0	0	0	OK	0	0	0	OK	0	0	0	OK	0.0761724	0	0.251938	OK
AMZ2	chr17:66244144-66253305	23.2017	8.04896	38.3545	OK	34.647	12.324	56.97	OK	28.0855	8.79413	47.3768	OK	22.0162	5.23567	38.7967	OK
AMZ2P1	chr17:62962667-62971703	0.154304	0	0.378361	OK	0.256237	0	0.579713	OK	0.102208	0	0.270401	OK	0.133058	0	0.337659	OK
ANAPC1	chr2:112526639-112641741	5.21168	2.15031	8.27304	OK	11.463	5.25071	17.6753	OK	5.53827	2.31006	8.76649	OK	6.33381	2.71615	9.95148	OK
ANAPC11	chr17:79849598-79858363	64.6092	14.9684	114.25	OK	52.2162	5.21451	99.2179	OK	51.5356	1.8411	101.23	OK	56.7275	3.042	110.413	OK
ANAPC13	chr3:134196545-134293855	24.9802	9.21352	40.747	OK	38.2168	10.1592	66.2744	OK	20.9748	2.65328	39.2964	OK	23.1014	5.71216	40.4907	OK
ANAPC16	chr10:73856273-73995618	2.15089	0	4.5372	OK	2.75872	0	5.52883	OK	3.29206	0.160717	6.42341	OK	2.71924	0.0998907	5.33859	OK
ANAPC2	chr9:140069235-140084822	0.666779	0	2.12279	OK	0.625236	0	2.38614	OK	1.77969	0	4.75364	OK	2.06212	0	5.14812	OK
ANAPC4	chr4:25378847-25420120	1.41788	0.228057	2.60771	OK	3.83072	1.21374	6.44769	OK	3.13354	0.922645	5.34444	OK	3.36389	0.994611	5.73316	OK
ANAPC5	chr12:121746047-121792012	31.6054	14.3237	48.8872	OK	46.3695	16.7902	75.9489	OK	34.6027	16.4937	52.7116	OK	38.9931	13.006	64.9802	OK
ANAPC7	chr12:110810704-110841535	6.68012	1.29917	12.0611	OK	12.1156	3.01038	21.2208	OK	6.92279	1.24053	12.605	OK	9.43446	2.3121	16.5568	OK
ANG	chr14:21152335-21168758	0.557389	0	2.3552	OK	0.763948	0	2.72807	OK	2.99712	0	7.87732	OK	3.43415	0	8.57767	OK
ANGEL1	chr14:77253585-77279283	0.626663	0	1.34166	OK	0.644192	0	1.37867	OK	0.709893	0	1.49759	OK	0.855471	0	1.74399	OK
ANGEL2	chr1:213165523-213189168	1.75798	0.538144	2.97781	OK	1.66058	0.494901	2.82626	OK	0.979439	0.2167	1.74218	OK	2.1302	0.678966	3.58144	OK
ANGPT1	chr8:108261709-108510254	0.291096	0	0.651626	OK	0.143495	0	0.375719	OK	2.6667	0.968208	4.36519	OK	0.285197	0	0.647941	OK
ANGPT2	chr8:6264112-6501140	0.295111	0	0.718494	OK	0.108213	0	0.388033	OK	0.0124675	0	0.10741	OK	0.0345909	0	0.181241	OK
ANGPT4	chr20:853296-896960	0	0	0	OK	0.242093	0	0.821201	OK	0	0	0	OK	0	0	0	OK
ANGPTL1	chr1:178694299-178889237	0	0	0	OK	0.0404678	0	0.296907	OK	0.0188298	0	0.222411	OK	0	0	0	OK
ANGPTL2	chr9:129677052-129985445	0	0	0	OK	0	0	0	OK	0	0	0	OK	0	0	0	OK
ANGPTL3	chr1:62920396-63153969	0.10891	0	0.923329	OK	0.0866002	0	0.814902	OK	0	0	0	OK	0.0380185	0	0.549022	OK
ANGPTL4	chr19:8429010-8439257	52.8006	19.5619	86.0393	OK	54.2652	19.2698	89.2606	OK	8.42793	0.0950566	16.7608	OK	82.8631	34.6386	131.088	OK
ANGPTL5	chr11:101761404-101871793	0.0952072	0	0.43277	OK	0	0	0	OK	0	0	0	OK	0	0	0	OK
ANGPTL6	chr19:10196805-10213425	0	0	0	OK	0	0	0	OK	0	0	0	OK	0	0	0	OK
ANGPTL7	chr1:11166587-11322608	0	0	0	OK	0	0	0	OK	0	0	0	OK	0	0	0	OK
ANK1	chr8:41510743-41754280	0	0	0	OK	0.0449283	0	0.256272	OK	0	0	0	OK	0	0	0	OK
ANK2	chr4:113739238-114304896	0.0544514	0	0.15586	OK	0.0156826	0	0.06975	OK	0	0	0	OK	0.0174135	0	0.0814629	OK
ANK3	chr10:61788158-62149488	2.2464	0.599555	3.89325	OK	2.52846	0.737982	4.31895	OK	3.81923	1.47129	6.16718	OK	3.21386	1.02264	5.40507	OK
ANKAR	chr2:190540710-190611376	0.259454	0	0.544881	OK	0.321231	0	0.65664	OK	0.788413	0.13154	1.44529	OK	0.280355	0	0.588202	OK
ANKDD1A	chr15:65204100-65251041	0	0	0	OK	0.279368	0	0.658326	OK	0.261281	0	0.620267	OK	0.589151	0	1.25033	OK
ANKFN1	chr17:54230835-54560007	0	0	0	OK	0	0	0	OK	0	0	0	OK	0	0	0	OK
ANKFY1	chr17:4066664-4167274	3.42246	0	7.49987	OK	3.17399	0	7.16675	OK	0.812282	0.137696	1.48687	OK	2.53413	0	5.7108	OK
ANKH	chr5:14704908-14871887	0.75149	0.154493	1.34849	OK	0.454468	0.0466213	0.862314	OK	0.522484	0.0717701	0.973198	OK	0.661624	0.113242	1.21001	OK
ANKHD1	chr5:139781398-139929163	7.32296	0	16.7121	OK	5.96004	0	14.0558	OK	9.3505	0	18.9492	OK	9.65223	0	20.7808	OK
ANKHD1-EIF4EBP3	chr5:139781398-139929163	4.02568	0.773636	7.27772	OK	2.69381	0.331329	5.0563	OK	2.64586	0	5.75978	OK	1.14839	0	3.02055	OK
ANKIB1	chr7:91875547-92030698	9.03659	4.14103	13.9321	OK	9.68826	4.46403	14.9125	OK	11.6116	5.42917	17.794	OK	10.8065	5.00437	16.6085	OK
ANKK1	chr11:113258512-113271140	0.846216	0	2.07497	OK	0.531209	0	1.4603	OK	1.82358	0	3.97494	OK	0.652797	0	1.6566	OK
ANKLE1	chr19:17392453-17398454	0	0	0	OK	0	0	0	OK	0	0	0	OK	0.247811	0	0.717485	OK
ANKLE2	chr12:133302253-133338451	36.3632	17.1123	55.6141	OK	24.5525	11.1854	37.9197	OK	46.5807	22.1621	70.9993	OK	41.8372	19.8188	63.8556	OK
ANKMY1	chr2:241418838-241497405	0	0	0	OK	0.321282	0	0.999923	OK	0.851222	0	2.30716	OK	0.156018	0	0.624928	OK
ANKMY2	chr7:16639400-16685442	11.8258	4.84188	18.8098	OK	13.9854	5.83884	22.132	OK	11.9112	4.8788	18.9437	OK	11.2452	4.51374	17.9767	OK
ANKRA2	chr5:72848024-72861511	1.66197	0.240308	3.08364	OK	2.27652	0.444436	4.1086	OK	3.24949	0.841109	5.65787	OK	3.0903	0.726237	5.45437	OK
ANKRD1	chr10:92671856-92681032	2.14534	0.24847	4.04222	OK	1.6896	0.0685607	3.31064	OK	3.48806	0.71715	6.25897	OK	8.86214	2.953	14.7713	OK
ANKRD10	chr13:111530886-111567416	7.39647	2.56268	12.2303	OK	5.15767	1.50088	8.81447	OK	5.62193	1.70631	9.53755	OK	3.48894	0.819918	6.15795	OK
ANKRD11	chr16:89334034-89556969	9.70651	4.02898	15.384	OK	8.86087	3.53235	14.1894	OK	6.09803	2.26809	9.92796	OK	8.5917	3.47058	13.7128	OK
ANKRD12	chr18:9136757-9285206	6.55711	2.28171	10.8325	OK	4.35492	1.56437	7.14547	OK	6.58871	2.49022	10.6872	OK	7.42101	2.67992	12.1621	OK
ANKRD13A	chr12:110437234-110477235	14.5982	6.52953	22.6668	OK	13.5682	5.97838	21.158	OK	18.647	8.54442	28.7496	OK	19.5473	8.96515	30.1294	OK
ANKRD13B	chr17:27920526-27948441	1.12655	0	2.86603	OK	3.86152	0	7.8203	OK	2.9288	0	5.99681	OK	0.803777	0	2.03557	OK
ANKRD13C	chr1:70724684-70820417	1.37237	0.420103	2.32463	OK	2.04607	0.725283	3.36686	OK	2.32946	0.873	3.78592	OK	2.12095	0.741442	3.50045	OK
ANKRD13D	chr11:67056761-67069955	1.90562	0	4.6211	OK	7.07771	0	14.367	OK	8.91118	0.958784	16.8636	OK	7.10287	0.521821	13.6839	OK
ANKRD16	chr10:5903688-5931860	1.18186	0	3.31946	OK	4.51692	0	9.87224	OK	7.87192	0.0334138	15.7104	OK	7.0792	0.638383	13.52	OK
ANKRD17	chr4:73940501-74124502	8.28268	3.85903	12.7063	OK	7.02516	3.06296	10.9874	OK	7.06694	3.08838	11.0455	OK	7.48148	3.45304	11.5099	OK
ANKRD18A	chr9:38571360-38620360	4.14986	1.55151	6.7482	OK	4.3268	1.61014	7.04346	OK	2.72717	0.891623	4.56272	OK	4.46608	1.66484	7.26733	OK
ANKRD19	chr9:95571892-95600739	0	0	0	OK	0.145805	0	0.433621	OK	0.197248	0	0.546835	OK	0.307875	0	0.781292	OK
ANKRD2	chr10:99332255-99343641	1.34334	0	3.82572	OK	0	0	0	OK	1.36571	0	3.66771	OK	1.86352	0	4.7921	OK
ANKRD20A2	chr9:42368302-42411863	0.104896	0	0.261177	OK	0.0447485	0	0.125997	OK	0.100342	0	0.251025	OK	0.0891727	0	0.236553	OK
ANKRD20A3	chr9:42368302-42411863	8.22e-06	0	0.0813596	OK	7.21e-06	0	0.084574	OK	7.03e-06	0	0.0783148	OK	7.87e-06	0	0.0894908	OK
ANKRD20A4	chr9:69381980-69425109	0.0515398	0	0.148971	OK	0.0679952	0	0.187525	OK	0.0184693	0	0.0643424	OK	0.0471113	0	0.140785	OK
ANKRD20A8P	chr2:95426672-95522820	0.0411243	0	0.124141	OK	0.073799	0	0.20038	OK	0.00809015	0	0.0369684	OK	0.0120612	0	0.0491292	OK
ANKRD22	chr10:90562486-90611732	0	0	0	OK	0.121383	0	0.311745	OK	0	0	0	OK	0	0	0	OK
ANKRD23	chr2:97503650-97509758	0	0	0	OK	0.159551	0	0.541211	OK	0.141974	0	0.485413	OK	0.154967	0	0.512548	OK
ANKRD24	chr19:4183350-4224811	0	0	0	OK	0	0	0	OK	0	0	0	OK	0	0	0	OK
ANKRD26	chr10:27293044-27389427	3.52646	1.49184	5.56107	OK	4.30986	1.87967	6.74005	OK	2.55051	1.02529	4.07573	OK	4.1407	1.78227	6.49914	OK
ANKRD26P1	chr16:46503248-46603009	0	0	0	OK	0	0	0	OK	0	0	0	OK	0	0	0	OK
ANKRD27	chr19:33087906-33166102	11.9551	5.12511	18.785	OK	17.1117	7.67129	26.5522	OK	29.1386	13.6867	44.5904	OK	34.0532	16.1109	51.9955	OK
ANKRD28	chr3:15708743-15901053	3.44777	1.41314	5.4824	OK	5.35908	1.90152	8.81665	OK	3.15163	0.841082	5.46218	OK	3.57506	1.45115	5.69897	OK
ANKRD29	chr18:21179977-21242849	0.0916265	0	0.276591	OK	0.0517574	0	0.175566	OK	0.23497	0	0.591784	OK	0	0	0	OK
ANKRD30A	chr10:37414784-37521495	0.0381877	0	0.115276	OK	0	0	0	OK	0	0	0	OK	0	0	0	OK
ANKRD30B	chr18:14748238-14852737	0	0	0	OK	0	0	0	OK	0	0	0	OK	0	0	0	OK
ANKRD30BL	chr2:132905163-133015542	0	0	0	OK	0	0	0	OK	0	0	0	OK	0	0	0	OK
ANKRD30BP2	chr21:14410486-14490571	1.32722	0.213474	2.44096	OK	1.07336	0.123115	2.0236	OK	0.616408	0	1.23414	OK	0.46172	0	0.968719	OK
ANKRD31	chr5:74364121-74532703	0	0	0	OK	0.138412	0	0.308094	OK	0.0372739	0	0.103335	OK	0	0	0	OK
ANKRD32	chr5:93954390-94031573	2.59257	0.868006	4.31713	OK	4.27739	1.66355	6.89123	OK	1.3765	0.338041	2.41495	OK	2.45041	0.774584	4.12624	OK
ANKRD33	chr12:52281792-52285505	0	0	0	OK	0	0	0	OK	0	0	0	OK	0	0	0	OK
ANKRD33B	chr5:10564434-10657928	0.0336866	0	0.101689	OK	0.0581857	0	0.159954	OK	0.138635	0	0.32187	OK	0.0427631	0	0.123812	OK
ANKRD34A	chr1:145470507-145475647	0.404774	0	0.992526	OK	0.166938	0	0.49647	OK	0.304625	0	0.799489	OK	0	0	0	OK
ANKRD34B	chr5:79852573-79866304	0	0	0	OK	0	0	0	OK	0	0	0	OK	0	0	0	OK
ANKRD34C	chr15:79575145-79590581	0	0	0	OK	0	0	0	OK	0	0	0	OK	0	0	0	OK
ANKRD35	chr1:145549208-145568526	0	0	0	OK	0.243239	0	0.723385	OK	0	0	0	OK	0	0	0	OK
ANKRD36	chr2:97779232-97930257	3.27417	1.26433	5.284	OK	2.31579	0.787091	3.84449	OK	2.85551	1.08014	4.63088	OK	5.0655	2.14271	7.98829	OK
ANKRD36B	chr2:98121260-98206428	2.04348	0.685975	3.40098	OK	2.22744	0.763043	3.69184	OK	2.28883	0.811892	3.76578	OK	3.61881	1.43801	5.79961	OK
ANKRD36BP1	chr1:168214818-168216668	1.60753	0.186181	3.02888	OK	2.56422	0.508596	4.61984	OK	2.84529	0.636417	5.05416	OK	3.00536	0.664571	5.34614	OK
ANKRD36BP2	chr2:89065418-89106109	0	0	0	OK	0	0	0	OK	0	0	0	OK	0	0	0	OK
ANKRD37	chr4:186317839-186347139	21.4781	0	43.1142	OK	14.3067	0	31.7433	OK	40.1328	7.89945	72.3662	OK	47.1544	10.1093	84.1995	OK
ANKRD39	chr2:97513723-97523756	3.91326	0	9.13479	OK	3.3571	0	8.12191	OK	2.58479	0	6.50992	OK	0.539791	0	1.78534	OK
ANKRD40	chr17:48770550-48785270	6.33304	2.53595	10.1301	OK	7.70006	3.20111	12.199	OK	6.10395	2.4168	9.79109	OK	7.36342	3.01517	11.7117	OK
ANKRD42	chr11:82905290-82960013	0.701393	0	1.41031	OK	0.612861	0	1.26258	OK	0.530517	0	1.10896	OK	0.383527	0	0.849494	OK
ANKRD43	chr5:132149032-132152489	0	0	0	OK	0	0	0	OK	0.0910109	0	0.272982	OK	0.0597315	0	0.19756	OK
ANKRD44	chr2:197851385-198175521	0.32766	0	0.661169	OK	0.201188	0	0.428343	OK	0.132267	0	0.29853	OK	0.315652	0	1.03688	OK
ANKRD45	chr1:173577474-173639001	0	0	0	OK	0	0	0	OK	0	0	0	OK	0	0	0	OK
ANKRD46	chr8:101532999-101572012	1.56111	0.344624	2.77759	OK	1.22992	0.210253	2.24959	OK	1.22953	0.218478	2.24058	OK	1.06328	0.138708	1.98784	OK
ANKRD49	chr11:94227152-94232744	2.92167	0.684418	5.15892	OK	2.92028	0.687206	5.15335	OK	5.68174	1.90639	9.4571	OK	4.88679	1.47531	8.29827	OK
ANKRD5	chr20:10015696-10037407	2.73501	0.765057	4.70497	OK	8.06335	2.83917	13.2875	OK	4.02347	1.33457	6.71237	OK	3.41103	1.08628	5.73578	OK
ANKRD50	chr4:125585203-125633887	4.57966	1.5443	7.61503	OK	8.29966	2.7738	13.8255	OK	4.81063	1.58182	8.03944	OK	5.90057	1.92655	9.87459	OK
ANKRD52	chr12:56623819-56652143	3.06123	0.93671	5.18575	OK	2.68673	0.749085	4.62437	OK	1.25393	0.193529	2.31433	OK	1.52638	0.28336	2.7694	OK
ANKRD53	chr2:71205574-71212629	0	0	0	OK	0	0	0	OK	0	0	0	OK	0.191005	0	0.765067	OK
ANKRD54	chr22:38226861-38240353	3.29915	0	6.70293	OK	3.68754	0	7.76316	OK	2.698	0	5.64236	OK	2.77615	0	5.70304	OK
ANKRD55	chr5:55395506-55529186	0	0	0	OK	0	0	0	OK	0	0	0	OK	0	0	0	OK
ANKRD56	chr4:77816081-77819002	0.419438	0	1.10765	OK	0	0	0	OK	0.738463	0	1.75308	OK	0.120384	0	0.398165	OK
ANKRD57	chr2:110371910-110376564	5.78155	2.39415	9.16895	OK	6.06595	2.51704	9.61485	OK	9.57185	4.27532	14.8684	OK	6.86276	2.84317	10.8823	OK
ANKRD58	chrX:118892575-118894165	0	0	0	OK	0	0	0	OK	0	0	0	OK	0	0	0	OK
ANKRD6	chr6:90142896-90348474	0.0335413	0	0.235939	OK	0.0384089	0	0.288871	OK	0.035158	0	0.249998	OK	0.612213	0	1.61516	OK
ANKRD7	chr7:117864711-117882784	0	0	0	OK	0	0	0	OK	0	0	0	OK	0	0	0	OK
ANKRD9	chr14:102973197-102976128	4.48673	0	11.0017	OK	3.1721	0	8.72017	OK	7.04989	0	16.3678	OK	6.45408	0	14.8679	OK
ANKS1A	chr6:34857037-35059190	3.33252	0.912491	5.75255	OK	2.03257	0.376803	3.68834	OK	2.43717	0.545131	4.32921	OK	1.7247	0.302619	3.14679	OK
ANKS1B	chr12:99039077-100378432	0	0	0	OK	0	0	0	OK	0	0	0	OK	0	0	0	OK
ANKS3	chr16:4746512-4784163	0.733421	0	1.93681	OK	1.39454	0	3.37385	OK	2.52963	0	5.44875	OK	2.55811	0	5.42898	OK
ANKS4B	chr16:21245015-21263750	0	0	0	OK	0	0	0	OK	0.176916	0	0.464318	OK	0	0	0	OK
ANKS6	chr9:101494290-101558794	3.67303	1.24881	6.09726	OK	3.86326	1.30774	6.41879	OK	2.62617	0.75129	4.50105	OK	2.68218	0.797308	4.56706	OK
ANKZF1	chr2:220094478-220101391	27.5364	10.8481	44.2246	OK	16.888	5.54679	28.2292	OK	23.0615	7.22508	38.898	OK	19.7513	8.05003	31.4525	OK
ANLN	chr7:36363758-36493400	27.32	12.768	41.8719	OK	34.7699	16.442	53.0977	OK	10.2797	4.27854	16.2809	OK	32.4409	15.1737	49.7081	OK
ANO1	chr11:69924407-70035652	8.1593	2.0415	14.2771	OK	7.69638	2.16694	13.2258	OK	4.01791	1.18958	6.84623	OK	1.31882	0.144484	2.49316	OK
ANO10	chr3:43407817-43663560	8.19685	2.92413	13.4696	OK	7.96864	2.78055	13.1567	OK	10.9842	4.28722	17.6811	OK	8.77627	3.20834	14.3442	OK
ANO2	chr12:5671816-6055398	0	0	0	OK	0	0	0	OK	0	0	0	OK	0	0	0	OK
ANO3	chr11:26353677-26684836	0	0	0	OK	0	0	0	OK	0.0235466	0	0.0755122	OK	0.0152153	0	0.0609446	OK
ANO4	chr12:101188373-101522419	0.05011	0	0.151266	OK	0.029405	0	0.0997445	OK	0	0	0	OK	0	0	0	OK
ANO5	chr11:22214721-22304913	0	0	0	OK	0	0	0	OK	0	0	0	OK	0.0122454	0	0.0479115	OK
ANO6	chr12:45566816-45834187	8.53452	2.25488	14.8142	OK	9.092	3.0126	15.1714	OK	10.6486	3.33336	17.9638	OK	12.1215	4.16944	20.0736	OK
ANO7	chr2:242127923-242164791	0	0	0	OK	0	0	0	OK	0	0	0	OK	0.104495	0	0.418553	OK
ANO8	chr19:17420336-17445638	0.292436	0	2.40159	OK	0	0	0	OK	1.11573	0	5.5652	OK	1.5136	0	5.92007	OK
ANO9	chr11:417929-442011	1.52447	0	3.3394	OK	1.11928	0	2.63756	OK	2.28627	0	4.73866	OK	2.32374	0	4.73725	OK
ANP32A	chr15:69070874-69113261	16.1259	7.01932	25.2325	OK	20.3543	9.07396	31.6347	OK	13.6502	5.7079	21.5926	OK	12.555	5.1287	19.9813	OK
ANP32B	chr9:100745488-100778224	58.5525	27.4605	89.6445	OK	45.6769	20.8463	70.5074	OK	42.5022	19.2487	65.7558	OK	29.3334	12.656	46.0108	OK
ANP32C	chr4:164445449-165304407	0	0	0	OK	0	0	0	OK	0.234237	0	1.26812	OK	0	0	0	OK
ANP32D	chr12:48866447-48866843	0	0	0	OK	0	0	0	OK	0	0	0	OK	0	0	0	OK
ANP32E	chr1:150190716-150208504	12.1707	5.64885	18.6927	OK	15.135	7.08845	23.1815	OK	7.64568	3.36228	11.9291	OK	13.5575	6.25062	20.8645	OK
ANPEP	chr15:90328125-90358072	0	0	0	OK	0	0	0	OK	0	0	0	OK	0	0	0	OK
ANTXR1	chr2:69240275-69476459	6.34101	0	13.1954	OK	3.49637	0	9.31871	OK	4.60569	0	10.8233	OK	3.429	0	8.72827	OK
ANTXR2	chr4:80822770-80994477	18.055	1.00603	35.1039	OK	12.8281	0	27.4135	OK	3.31856	0	7.37591	OK	2.466	0	6.08294	OK
ANTXRL	chr10:47658233-47701446	0	0	0	OK	0	0	0	OK	0	0	0	OK	0	0	0	OK
ANUBL1	chr10:46111038-46168251	0.340077	0	0.73208	OK	0.515775	0	1.06818	OK	0.251416	0	0.559618	OK	0.305262	0	0.664178	OK
ANXA1	chr9:75766780-75785307	289.313	138.335	440.291	OK	642.207	295.502	988.912	OK	440.295	207.081	673.508	OK	402.926	190.709	615.143	OK
ANXA10	chr4:169013706-169108893	13.9273	4.86813	22.9864	OK	12.252	3.9901	20.5139	OK	0.548211	0	1.33648	OK	0.21554	0	0.624052	OK
ANXA11	chr10:81914879-81965328	24.5947	10.2031	38.9863	OK	36.1629	13.5499	58.776	OK	54.7387	18.1406	91.3368	OK	31.9769	10.5739	53.3799	OK
ANXA13	chr8:124693033-124749647	0	0	0	OK	0.170511	0	0.74555	OK	0	0	0	OK	0	0	0	OK
ANXA2	chr15:60639349-60690185	1664.65	528.739	2800.56	OK	1626.91	571.471	2682.35	OK	1715.2	639.076	2791.32	OK	1649.58	517.564	2781.6	OK
ANXA2P1	chr4:154074269-154260474	6.13059	0.231314	12.0299	OK	3.60655	0	8.84114	OK	5.49764	0.301016	10.6943	OK	3.48249	0	7.66601	OK
ANXA2P2	chr9:33624222-33625532	358.124	172.002	544.247	OK	390.264	187.372	593.157	OK	399.037	191.292	606.781	OK	364.306	174.829	553.783	OK
ANXA2P3	chr10:66585284-66586634	0	0	0	OK	0	0	0	OK	0	0	0	OK	0.141111	0	0.46672	OK
ANXA3	chr4:79472741-79531605	121.47	58.0675	184.873	OK	211.037	101.347	320.726	OK	253.593	121.25	385.937	OK	245.261	117.523	373	OK
ANXA4	chr2:69969126-70053596	8.044	3.05732	13.0307	OK	6.33888	2.24698	10.4308	OK	10.3684	4.21073	16.5261	OK	9.74745	3.81122	15.6837	OK
ANXA5	chr4:122589151-122618147	122.511	58.5344	186.488	OK	135.993	65.1036	206.882	OK	108.025	51.465	164.586	OK	95.9276	45.5151	146.34	OK
ANXA6	chr5:150480266-150537443	55.8511	25.3492	86.3529	OK	73.6619	34.0854	113.238	OK	9.19712	2.62548	15.7688	OK	8.15881	2.23118	14.0864	OK
ANXA7	chr10:75135188-75173841	36.3217	16.6786	55.9648	OK	59.3459	28.0274	90.6645	OK	35.9614	16.5067	55.416	OK	42.9947	19.9359	66.0535	OK
ANXA8	chr10:47157983-47174122	56.8882	0	128.993	OK	9.93912	0	37.5217	OK	97.2083	0	200.676	OK	80.327	0	188.262	OK
ANXA8L1	chr10:47157983-47174122	479.356	287.153	671.56	OK	273.672	168.057	379.288	OK	661.309	394.625	927.994	OK	680.316	402.693	957.939	OK
ANXA8L2	chr10:47746919-47763040	279.334	133.962	424.707	OK	150.975	72.1374	229.813	OK	398.011	188.951	607.071	OK	407.441	193.204	621.678	OK
ANXA9	chr1:150954498-150968114	0	0	0	OK	0.172401	0	0.5848	OK	0.619479	0	1.62583	OK	0.837555	0	2.04214	OK
AOAH	chr7:36552548-36764154	0	0	0	OK	0	0	0	OK	0	0	0	OK	0	0	0	OK
AOC2	chr17:40996608-41002724	0	0	0	OK	0.104826	0	0.463623	OK	0	0	0	OK	0	0	0	OK
AOC3	chr17:41003200-41010140	0	0	0	OK	0	0	0	OK	0.0646892	0	0.221174	OK	0	0	0	OK
AOX1	chr2:201450730-201536217	9.53029	4.14134	14.9192	OK	9.40124	4.05504	14.7474	OK	3.61986	1.24901	5.9907	OK	1.12374	0.187334	2.06014	OK
AOX2P	chr2:201560445-201658941	0	0	0	OK	0	0	0	OK	0	0	0	OK	0	0	0	OK
AP1AR	chr4:113152894-113191211	3.93658	1.43969	6.43348	OK	6.06057	2.22243	9.89872	OK	4.31038	1.61529	7.00546	OK	3.84502	1.3141	6.37593	OK
AP1B1	chr22:29723668-29784572	19.2016	7.33328	31.07	OK	24.1417	9.47008	38.8134	OK	16.6687	6.07568	27.2616	OK	20.0493	7.94232	32.1563	OK
AP1G1	chr16:71762904-71842976	6.82939	3.07628	10.5825	OK	8.07852	3.32154	12.8355	OK	8.00182	3.65484	12.3488	OK	9.74938	4.51686	14.9819	OK
AP1G2	chr14:24025197-24048009	6.64368	1.03236	12.255	OK	9.65966	2.26107	17.0582	OK	14.8614	4.54026	25.1825	OK	12.0987	3.60786	20.5894	OK
AP1M1	chr19:16308664-16346156	4.9754	0.448147	9.50266	OK	3.9771	0	8.14738	OK	3.88234	0.025537	7.73914	OK	3.26966	0	6.69161	OK
AP1M2	chr19:10683346-10697991	8.32227	1.51435	15.1302	OK	8.56387	1.46397	15.6638	OK	7.18878	1.14351	13.2341	OK	15.4843	4.45026	26.5184	OK
AP1S1	chr7:100797685-100804557	27.7632	9.24538	46.2809	OK	41.9574	15.7849	68.1299	OK	24.03	7.35256	40.7075	OK	25.4985	8.28767	42.7093	OK
AP1S2	chrX:15843928-15873100	0.880941	0.0505778	1.7113	OK	1.0484	0.0972593	1.99954	OK	0.99808	0.0865728	1.90959	OK	0.660661	0	1.35264	OK
AP1S3	chr2:224620046-224702319	1.09959	0.283067	1.91611	OK	3.5424	1.41545	5.66935	OK	2.14628	0.710105	3.58246	OK	1.37428	0.349542	2.39901	OK
AP2A1	chr19:50270179-50316567	37.1413	15.1975	59.085	OK	23.0853	7.88162	38.289	OK	55.6201	23.7087	87.5314	OK	63.525	28.0948	98.9551	OK
AP2A2	chr11:925840-1012240	6.39691	1.82663	10.9672	OK	7.63908	2.24483	13.0333	OK	8.64822	2.81001	14.4864	OK	10.3804	3.72041	17.0405	OK
AP2B1	chr17:33914281-34053436	75.0432	35.9999	114.087	OK	78.5104	38.3718	118.649	OK	78.4301	37.2533	119.607	OK	81.2009	28.9447	133.457	OK
AP2M1	chr3:183892633-183901879	70.0556	31.0246	109.087	OK	55.2205	23.2885	87.1525	OK	51.4057	19.783	83.0283	OK	59.366	23.9567	94.7752	OK
AP2S1	chr19:47341422-47354203	34.9212	10.5973	59.2451	OK	42.9798	10.754	75.2055	OK	54.1225	15.0298	93.2152	OK	44.3526	12.3115	76.3938	OK
AP3B1	chr5:77298149-77590528	22.9094	10.8235	34.9954	OK	18.7419	8.75169	28.7321	OK	21.4893	10.1221	32.8564	OK	22.8878	10.813	34.9626	OK
AP3B2	chr15:83328032-83378635	0	0	0	OK	0	0	0	OK	0	0	0	OK	0	0	0	OK
AP3D1	chr19:2100992-2151556	26.7279	10.0473	43.4086	OK	26.2161	11.5206	40.9117	OK	29.2953	13.4098	45.1807	OK	27.5185	10.6156	44.4215	OK
AP3M1	chr10:75880014-75910826	3.92382	1.07947	6.76818	OK	5.57525	1.83366	9.31684	OK	4.94766	1.3887	8.50663	OK	5.10895	2.12836	8.08953	OK
AP3M2	chr8:42010463-42028701	1.4562	0.243465	2.66894	OK	2.30906	0.607312	4.0108	OK	1.40222	0.221852	2.58259	OK	1.59444	0.294277	2.8946	OK
AP3S1	chr5:115177618-115249778	19.9087	8.26369	31.5537	OK	21.8436	9.10868	34.5785	OK	23.9506	10.1973	37.704	OK	23.524	9.83523	37.2128	OK
AP3S2	chr15:90373830-90456222	3.8697	0.750919	6.98848	OK	3.91736	1.11454	6.72017	OK	2.30972	0.320367	4.29907	OK	1.4455	0	3.12819	OK
AP4B1	chr1:114437676-114447741	5.4311	1.39813	9.46407	OK	7.39271	2.17243	12.613	OK	6.61272	1.86264	11.3628	OK	4.38255	1.00642	7.75867	OK
AP4E1	chr15:51200945-51298097	1.88533	0.694195	3.07647	OK	1.79739	0.638386	2.95639	OK	1.5144	0.509669	2.51913	OK	2.07137	0.753838	3.38889	OK
AP4M1	chr7:99690403-99723128	5.97309	0	19.1579	OK	3.06391	0	13.4282	OK	6.47836	0	17.558	OK	4.8866	0	17.1868	OK
AP4S1	chr14:31363004-31562638	3.71169	0	12.1096	OK	5.8189	0	17.3718	OK	3.55869	0	13.325	OK	2.95068	0	11.0436	OK
APAF1	chr12:99039077-100378432	2.44243	0.636897	4.24797	OK	2.54512	0.987084	4.10315	OK	2.16447	0.455847	3.87308	OK	3.62582	0.985108	6.26654	OK
APBA1	chr9:72042448-72287275	0	0	0	OK	0	0	0	OK	0	0	0	OK	0.0342589	0	0.11331	OK
APBA2	chr15:29213839-29410516	0	0	0	OK	0	0	0	OK	0	0	0	OK	0	0	0	OK
APBA3	chr19:3750770-3761673	0	0	0	OK	1.17473	0	3.22936	OK	0.322869	0	1.1039	OK	1.0516	0	2.81577	OK
APBB1	chr11:6416354-6440644	0.276473	0	1.00335	OK	0.329457	0	1.13211	OK	4.32817	0.258781	8.39757	OK	6.90337	1.22479	12.5819	OK
APBB1IP	chr10:26727265-26856732	0	0	0	OK	0	0	0	OK	0	0	0	OK	0	0	0	OK
APBB2	chr4:40812043-41216635	5.44657	2.36445	8.52868	OK	4.53775	1.65045	7.42506	OK	3.73364	1.61544	5.85183	OK	4.38975	1.60011	7.17939	OK
APBB3	chr5:139937852-139944189	1.42636	0	3.56475	OK	0.439238	0	1.74766	OK	0.957553	0	2.79336	OK	0.608652	0	1.90269	OK
APC	chr5:112043201-112181936	2.63086	1.1313	4.13042	OK	3.24163	1.43032	5.05294	OK	3.19177	1.28895	5.0946	OK	3.60946	1.60844	5.61047	OK
APC2	chr19:1450147-1479228	0.179891	0	0.653648	OK	0	0	0	OK	0.101835	0	0.620853	OK	0.106661	0	0.613524	OK
APCDD1	chr18:10454624-10488698	0	0	0	OK	0	0	0	OK	0	0	0	OK	0	0	0	OK
APCDD1L	chr20:57034425-57089949	0.443654	0	1.1716	OK	0.256242	0	0.762057	OK	0	0	0	OK	0.129024	0	0.426744	OK
APCS	chr1:159557615-159558661	0.394066	0	1.18956	OK	0	0	0	OK	0	0	0	OK	0.441663	0	1.27874	OK
APEH	chr3:49711434-49720934	11.8899	3.18086	20.599	OK	14.5841	4.06663	25.1016	OK	11.3758	2.90312	19.8484	OK	15.8541	5.09389	26.6144	OK
APEX1	chr14:20923289-20925926	47.2085	13.9914	80.4256	OK	68.2904	27.3894	109.191	OK	63.8254	24.1844	103.467	OK	43.2003	17.0658	69.3348	OK
APEX2	chrX:55026779-55034212	2.31689	0	4.86571	OK	2.79744	0	5.81173	OK	1.44857	0	3.29994	OK	1.3885	0	3.13159	OK
APH1A	chr1:150237798-150241532	14.5006	4.77428	24.2268	OK	17.0058	5.17302	28.8385	OK	23.5963	4.85532	42.3373	OK	22.472	5.99847	38.9455	OK
APH1B	chr15:63569748-63601325	0.993906	0.148335	1.83948	OK	0.917489	0.107184	1.72779	OK	1.27736	0.224082	2.33064	OK	1.19759	0.197727	2.19745	OK
API5	chr11:43333504-43366080	8.6822	3.50595	13.8585	OK	15.5046	5.48662	25.5225	OK	13.3301	3.71345	22.9468	OK	13.9005	5.46641	22.3346	OK
APIP	chr11:34903842-35017675	1.25096	0	4.34701	OK	6.36196	0	14.3865	OK	3.2433	0	8.2417	OK	4.37493	0	10.9849	OK
APITD1	chr1:10490158-10512060	36.4217	9.54446	63.2989	OK	64.7077	25.4103	104.005	OK	21.1143	5.08101	37.1476	OK	44.4206	20.7164	68.1248	OK
APITD1-CORT	chr1:10490158-10512060	0	0	0	OK	0.499252	0	3.83567	OK	0.484272	0	2.76464	OK	0.536022	0	3.43113	OK
APLF	chr2:68694690-68807294	1.51004	0.418051	2.60202	OK	1.59872	0.448321	2.74912	OK	1.06371	0.235345	1.89208	OK	1.42863	0.356866	2.5004	OK
APLN	chrX:128779235-128788933	0	0	0	OK	0	0	0	OK	0	0	0	OK	0.174121	0	0.504131	OK
APLNR	chr11:57001051-57004927	0	0	0	OK	0	0	0	OK	0	0	0	OK	0	0	0	OK
APLP1	chr19:36359400-36370699	0.418167	0	1.55615	OK	0.257145	0	1.14413	OK	2.20823	0	5.43578	OK	2.41249	0	5.26709	OK
APLP2	chr11:129939715-130014706	262.521	106.337	418.706	OK	170.439	75.7034	265.175	OK	123.238	56.9137	189.562	OK	117.117	50.787	183.447	OK
APOA1	chr11:116706468-116708338	0	0	0	OK	0	0	0	OK	0	0	0	OK	0	0	0	OK
APOA1BP	chr1:156561557-156564091	28.8345	8.23365	49.4353	OK	37.291	11.7286	62.8534	OK	28.6073	8.14242	49.0721	OK	36.3878	11.9578	60.8178	OK
APOA2	chr1:161192082-161193418	0	0	0	OK	0	0	0	OK	0	0	0	OK	0	0	0	OK
APOA4	chr11:116691417-116694011	0	0	0	OK	0	0	0	OK	0	0	0	OK	0	0	0	OK
APOA5	chr11:116660085-116663136	0	0	0	OK	0	0	0	OK	0	0	0	OK	0	0	0	OK
APOB	chr2:21224300-21266945	0	0	0	OK	0	0	0	OK	0.0129583	0	0.0388675	OK	0	0	0	OK
APOB48R	chr16:28505992-28510282	0	0	0	OK	0	0	0	OK	0	0	0	OK	0	0	0	OK
APOBEC1	chr12:7801995-7818502	0	0	0	OK	0	0	0	OK	0	0	0	OK	0	0	0	OK
APOBEC2	chr6:41020939-41032630	0	0	0	OK	0	0	0	OK	0	0	0	OK	0	0	0	OK
APOBEC3A	chr22:39353526-39388783	0	0	0	OK	0.0711535	0	0.643831	OK	0.159365	0	0.733699	OK	0	0	0	OK
APOBEC3B	chr22:39353526-39388783	1.00135	0	2.39198	OK	1.71891	0	3.7812	OK	0.564174	0	1.58079	OK	0.693643	0	1.81123	OK
APOBEC3C	chr22:39410264-39414825	7.06083	0.817774	13.3039	OK	11.9117	2.50252	21.3209	OK	6.38811	0.596284	12.1799	OK	8.19718	1.28957	15.1048	OK
APOBEC3D	chr22:39417117-39429256	0	0	0	OK	0	0	0	OK	0.581554	0	1.3502	OK	0.0410449	0	0.160716	OK
APOBEC3F	chr22:39436672-39451975	3.32767	0	7.53057	OK	2.56431	0	6.4593	OK	1.76235	0	4.76608	OK	0.3929	0	1.66894	OK
APOBEC3G	chr22:39473009-39483748	2.14791	0	4.37371	OK	2.28304	0	4.64964	OK	1.34586	0	2.93362	OK	1.18762	0	2.63052	OK
APOBEC3H	chr22:39493228-39500072	0	0	0	OK	0	0	0	OK	0	0	0	OK	0	0	0	OK
APOBEC4	chr1:183605207-183897666	0.0560513	0	0.289452	OK	0.0298493	0	0.192644	OK	0	0	0	OK	0	0	0	OK
APOC1	chr19:45417920-45422606	0	0	0	OK	0.851789	0	2.88935	OK	1.55723	0	4.67082	OK	1.79475	0	5.19634	OK
APOC1P1	chr19:45430059-45434643	0	0	0	OK	0	0	0	OK	0	0	0	OK	0	0	0	OK
APOC2	chr19:45449242-45452818	0	0	0	OK	0	0	0	OK	0	0	0	OK	0	0	0	OK
APOC3	chr11:116700623-116703787	0	0	0	OK	0	0	0	OK	0	0	0	OK	0	0	0	OK
APOC4	chr19:45445494-45448751	0	0	0	OK	0	0	0	OK	0	0	0	OK	0	0	0	OK
APOD	chr3:195295572-195311076	0	0	0	OK	0.162541	0	0.551354	OK	0	0	0	OK	0	0	0	OK
APOE	chr19:45409038-45412650	2.93432	0	7.74893	OK	1.03259	0	3.50265	OK	29.5522	3.12386	55.9805	OK	36.4447	6.07556	66.8138	OK
APOF	chr12:56754354-56756583	0	0	0	OK	0	0	0	OK	0	0	0	OK	0.0957491	0	0.316687	OK
APOH	chr17:64208146-64225556	0	0	0	OK	0	0	0	OK	0	0	0	OK	0	0	0	OK
APOL1	chr22:36649116-36663577	12.7247	2.55355	22.8959	OK	6.00025	1.54177	10.4587	OK	19.6884	5.84125	33.5355	OK	6.4839	1.80143	11.1664	OK
APOL2	chr22:36622254-36636000	16.7052	6.56801	26.8424	OK	10.4347	3.3389	17.5304	OK	21.502	8.71775	34.2863	OK	9.22921	2.91479	15.5436	OK
APOL3	chr22:36536370-36562225	7.04538	0.497097	13.5937	OK	4.87747	0	9.99186	OK	3.29717	0.363414	6.23093	OK	1.3739	0	2.95708	OK
APOL4	chr22:36585175-36600879	0.0868366	0	0.313495	OK	0.203722	0	0.566331	OK	0.137745	0	0.422492	OK	0.0556499	0	0.257514	OK
APOL5	chr22:36113918-36125529	0	0	0	OK	0	0	0	OK	0	0	0	OK	0	0	0	OK
APOL6	chr22:36044423-36064456	4.50545	2.06408	6.94683	OK	5.17557	2.38959	7.96156	OK	4.21844	1.91874	6.51814	OK	2.06518	0.828947	3.30141	OK
APOLD1	chr12:12878850-12944399	0.228256	0	0.507165	OK	0.169821	0	0.406091	OK	0.11739	0	0.308406	OK	0.287671	0	0.621139	OK
APOM	chr6:31623670-31625987	1.33533	0	3.52631	OK	0	0	0	OK	0	0	0	OK	0	0	0	OK
APOO	chrX:23851464-23926057	1.28412	0	3.28585	OK	4.25654	0	10.0342	OK	0.444547	0	1.42563	OK	1.6032	0	3.93016	OK
APOOL	chrX:84258897-84363974	0.102348	0	0.259936	OK	0.460902	0.0741228	0.84768	OK	0.293331	0.0226622	0.564	OK	0.454168	0.0665655	0.84177	OK
APP	chr21:27252860-27543138	327.624	131.664	523.583	OK	124.942	46.5423	203.341	OK	277.888	110.039	445.737	OK	215.357	87.1402	343.574	OK
APPBP2	chr17:58520519-58603580	2.51888	0.973787	4.06398	OK	2.26709	0.842283	3.69189	OK	2.42886	0.928	3.92972	OK	3.10409	1.23552	4.97266	OK
APPL1	chr3:57261764-57326710	8.28662	3.76246	12.8108	OK	10.8495	5.06017	16.6388	OK	11.1767	5.23491	17.1185	OK	12.3389	5.72985	18.948	OK
APPL2	chr12:105567074-105630008	8.08829	3.16115	13.0154	OK	8.49995	3.32102	13.6789	OK	7.39081	2.80145	11.9802	OK	7.06291	2.62801	11.4978	OK
APRT	chr16:88875876-88878342	19.1835	1.7279	36.639	OK	24.0541	0	51.0547	OK	15.821	0	31.7356	OK	31.8563	0	64.2187	OK
APTX	chr9:32972603-33001639	13.0513	3.31274	22.7898	OK	17.5306	3.59018	31.4711	OK	12.3204	2.63409	22.0067	OK	14.2348	3.12227	25.3473	OK
AQP1	chr7:30951414-30965131	0	0	0	OK	0.0802221	0	0.356637	OK	0	0	0	OK	0	0	0	OK
AQP10	chr1:154293591-154297801	0	0	0	OK	0	0	0	OK	0	0	0	OK	0	0	0	OK
AQP11	chr11:77300679-77321401	0	0	0	OK	0	0	0	OK	0.209118	0	0.548832	OK	0.137815	0	0.399015	OK
AQP12A	chr2:241631261-241637900	0	0	0	OK	0	0	0	OK	0	0	0	OK	0	0	0	OK
AQP12B	chr2:241615834-241622317	0	0	0	OK	0	0	0	OK	0	0	0	OK	0	0	0	OK
AQP2	chr12:50344523-50352664	0	0	0	OK	0	0	0	OK	0	0	0	OK	0	0	0	OK
AQP3	chr9:33441159-33447590	2.63119	0	5.52576	OK	4.80799	0.147732	9.46825	OK	4.63449	0.182949	9.08604	OK	0	0	0	OK
AQP4	chr18:24432007-24765289	0	0	0	OK	0	0	0	OK	0	0	0	OK	0	0	0	OK
AQP5	chr12:50355278-50359461	0	0	0	OK	0	0	0	OK	0	0	0	OK	0	0	0	OK
AQP6	chr12:50366619-50370922	0	0	0	OK	0	0	0	OK	0	0	0	OK	0	0	0	OK
AQP7	chr9:33384947-33402517	0	0	0	OK	0	0	0	OK	0	0	0	OK	0	0	0	OK
AQP7P1	chr9:67270214-67289492	0	0	0	OK	0	0	0	OK	0	0	0	OK	0	0	0	OK
AQP7P3	chr9:42858151-42893137	0	0	0	OK	0	0	0	OK	0.542834	0	1.6282	OK	0	0	0	OK
AQP8	chr16:25228284-25240253	0	0	0	OK	0	0	0	OK	0	0	0	OK	0	0	0	OK
AQP9	chr15:58430407-58478110	0	0	0	OK	0	0	0	OK	0.0657356	0	0.19717	OK	0	0	0	OK
AQPEP	chr5:115298150-115363299	0	0	0	OK	0	0	0	OK	0	0	0	OK	0.043774	0	0.126739	OK
AQR	chr15:35148551-35261995	6.41065	2.75925	10.0621	OK	11.5263	5.30016	17.7525	OK	8.98089	4.03475	13.927	OK	9.62124	4.34399	14.8985	OK
AR	chrX:66763873-66944119	0	0	0	OK	0	0	0	OK	0	0	0	OK	0	0	0	OK
ARAF	chrX:47420515-47479256	1.20669	0	3.33849	OK	2.17401	0	5.28291	OK	2.02334	0	4.54027	OK	1.06159	0	2.88923	OK
ARAP1	chr11:72396113-72463434	11.7414	3.86068	19.6222	OK	8.34843	0.519211	16.1776	OK	20.46	5.43246	35.4876	OK	21.4888	7.48403	35.4935	OK
ARAP2	chr4:36067621-36245979	4.57096	2.01615	7.12578	OK	4.81196	2.12534	7.49857	OK	6.63756	3.05189	10.2232	OK	5.02167	2.22122	7.82213	OK
ARAP3	chr5:141032967-141061800	3.21243	0.563142	5.86172	OK	0.366442	0	0.915617	OK	0.84186	0	1.81334	OK	0.417766	0	0.987173	OK
ARC	chr8:143692409-143695833	0	0	0	OK	0	0	0	OK	0	0	0	OK	0	0	0	OK
ARCN1	chr11:118443101-118473747	42.8679	15.5665	70.1693	OK	51.1105	21.8809	80.34	OK	52.9025	22.7191	83.0859	OK	68.4094	30.2266	106.592	OK
AREG	chr4:75310852-75320726	373.602	236.124	511.081	OK	713.976	450.685	977.267	OK	305.99	193.019	418.961	OK	432.758	273.726	591.791	OK
ARF1	chr1:228270360-228286913	209.435	100.177	318.694	OK	240.291	115.007	365.575	OK	233.642	111.884	355.4	OK	210.607	100.786	320.429	OK
ARF3	chr12:49329991-49351252	14.3155	6.07878	22.5522	OK	15.3971	6.58995	24.2042	OK	13.7057	5.71677	21.6947	OK	14.2374	6.02779	22.4471	OK
ARF4	chr3:57557089-57583215	52.9553	24.8528	81.0577	OK	85.1132	40.6698	129.557	OK	84.5081	40.3846	128.632	OK	82.1955	39.1935	125.198	OK
ARF5	chr7:127228405-127231759	125.79	53.2652	198.315	OK	94.5696	37.4254	151.714	OK	172.602	76.536	268.668	OK	141.125	62.3185	219.932	OK
ARF6	chr14:50359735-50363772	11.3717	5.18456	17.5589	OK	16.826	7.86688	25.7852	OK	11.5322	5.23658	17.8279	OK	9.69638	4.25908	15.1337	OK
ARFGAP1	chr20:61904164-61921142	19.4787	6.65404	32.3034	OK	18.646	5.92781	31.3642	OK	20.7465	7.13929	34.3537	OK	23.4172	8.72717	38.1071	OK
ARFGAP2	chr11:46958250-47198419	15.8691	5.3191	26.4191	OK	22.5024	8.12955	36.8753	OK	13.6645	4.08014	23.2489	OK	15.341	4.78655	25.8955	OK
ARFGAP3	chr22:43192531-43253408	16.7582	7.31624	26.2002	OK	16.7963	6.43745	27.1551	OK	13.7387	6.23647	21.241	OK	10.9775	4.7456	17.2095	OK
ARFGEF1	chr8:68109896-68255912	14.0967	6.71219	21.4812	OK	14.3967	6.85277	21.9405	OK	14.9408	7.12985	22.7517	OK	16.1225	7.70213	24.5428	OK
ARFGEF2	chr20:47538274-47653230	5.42506	2.41878	8.43134	OK	7.39748	3.39425	11.4007	OK	6.60332	3.01072	10.1959	OK	7.45357	3.4239	11.4832	OK
ARFIP1	chr4:153701111-153833063	7.71726	2.81739	12.6171	OK	9.96753	3.8237	16.1114	OK	6.20747	1.61882	10.7961	OK	7.67668	2.31436	13.039	OK
ARFIP2	chr11:6496925-6502595	9.76069	2.9879	16.5335	OK	13.8704	4.7576	22.9831	OK	10.7762	3.3979	18.1544	OK	11.1823	3.71349	18.6511	OK
ARFRP1	chr20:62289646-62367494	22.6022	2.90896	42.2954	OK	17.976	0.448122	35.5039	OK	18.0078	2.27954	33.7361	OK	12.2778	0	24.8335	OK
ARG1	chr6:131894364-131949363	0	0	0	OK	0	0	0	OK	0	0	0	OK	0	0	0	OK
ARG2	chr14:68086578-68141602	1.92771	0	5.96892	OK	7.48155	0	16.5591	OK	5.9867	0	13.5728	OK	2.19628	0	7.49267	OK
ARGFX	chr3:121286777-121309469	0	0	0	OK	0	0	0	OK	0	0	0	OK	0	0	0	OK
ARGFXP2	chr17:30469472-30552746	0	0	0	OK	0	0	0	OK	0	0	0	OK	0	0	0	OK
ARGLU1	chr13:107195661-107220514	46.3427	21.9873	70.6981	OK	36.1895	16.7847	55.5944	OK	48.6291	22.9082	74.35	OK	42.2755	19.7146	64.8364	OK
ARHGAP1	chr11:46698631-46722120	2.66632	0.247148	5.0855	OK	0.274686	0	0.755119	OK	1.53823	0	3.16317	OK	1.10304	0	2.34093	OK
ARHGAP10	chr4:148653452-148993927	15.6408	6.61673	24.6649	OK	12.1611	4.85027	19.472	OK	12.3668	5.0297	19.7039	OK	15.9848	6.8173	25.1523	OK
ARHGAP11A	chr15:32907690-32931868	3.61446	0.505605	6.72331	OK	3.56405	1.4096	5.7185	OK	0.81493	0.137008	1.49285	OK	3.06215	1.15343	4.97086	OK
ARHGAP11B	chr15:30918878-30931013	0.392369	0	1.0947	OK	1.1384	0	2.65205	OK	1.053	0	2.47096	OK	1.16615	0	2.6864	OK
ARHGAP12	chr10:32095224-32217770	20.7293	9.80244	31.6561	OK	17.9542	8.41557	27.4928	OK	17.5495	8.24455	26.8544	OK	15.0138	6.95024	23.0775	OK
ARHGAP15	chr2:143886898-144525921	0	0	0	OK	0	0	0	OK	0.0589836	0	0.201666	OK	0	0	0	OK
ARHGAP17	chr16:24930711-25026675	3.49474	0.580745	6.40874	OK	2.5467	0.323495	4.76991	OK	2.11853	0.216948	4.02011	OK	1.62571	0.02488	3.22655	OK
ARHGAP18	chr6:129898239-130031370	3.21961	1.05412	5.3851	OK	11.0714	4.87222	17.2706	OK	0.954267	0.131081	1.77745	OK	1.1513	0.175413	2.12719	OK
ARHGAP19	chr10:98981929-99052413	1.04052	0.213914	1.86713	OK	1.93861	0.572407	3.30481	OK	0.843851	0.137558	1.55014	OK	1.41933	0.347828	2.49083	OK
ARHGAP20	chr11:110447765-110583451	0	0	0	OK	0	0	0	OK	0	0	0	OK	0	0	0	OK
ARHGAP21	chr10:24872537-25012597	26.9327	12.9299	40.9356	OK	13.405	6.28611	20.5239	OK	19.7878	9.45617	30.1194	OK	16.6132	7.88055	25.3458	OK
ARHGAP22	chr10:49654078-49813138	0.300414	0	0.906852	OK	0.946411	0	2.36477	OK	0.981768	0	2.39345	OK	0.891244	0	2.17305	OK
ARHGAP23	chr17:36584719-36668628	4.21759	0.786402	7.64877	OK	4.54902	0.771475	8.32656	OK	4.25584	0.716484	7.79519	OK	2.50618	0.292555	4.7198	OK
ARHGAP24	chr4:86396283-86923823	0.722896	0.0404482	1.40534	OK	0.754432	0.0477032	1.46116	OK	3.53318	0.732052	6.3343	OK	2.42921	0.219642	4.63878	OK
ARHGAP25	chr2:68961912-69053957	0	0	0	OK	1.59298	0	3.77202	OK	0.0697361	0	0.36806	OK	0	0	0	OK
ARHGAP26	chr5:142150291-142608572	0.465049	0.0620735	0.868024	OK	0.71637	0.135401	1.29734	OK	0.538907	0.0842003	0.993614	OK	0.127851	0	0.287508	OK
ARHGAP27	chr17:43471267-43503012	1.73221	0	3.72802	OK	2.43594	0	4.97468	OK	1.60243	0	3.44531	OK	2.13521	0	4.49438	OK
ARHGAP28	chr18:6834431-6915712	0	0	0	OK	0	0	0	OK	0.0236371	0	0.0708981	OK	0.0315242	0	0.0912718	OK
ARHGAP29	chr1:94634462-94703307	15.7547	7.56977	23.9396	OK	22.802	10.9076	34.6964	OK	26.3286	12.5257	40.1316	OK	31.7142	15.0256	48.4029	OK
ARHGAP30	chr1:161016731-161039760	0.351718	0	0.899988	OK	0.215927	0	0.665886	OK	0.18701	0	0.542219	OK	0.330709	0	0.931783	OK
ARHGAP31	chr3:119013219-119138323	1.16291	0.2452	2.08062	OK	0.795648	0.108341	1.48295	OK	0.171903	0	0.391608	OK	0.646448	0.0627103	1.23019	OK
ARHGAP32	chr11:128834954-129062093	1.8148	0.557699	3.0719	OK	1.68189	0.532552	2.83123	OK	0.531091	0.0571639	1.00502	OK	0.427976	0.0604688	0.795483	OK
ARHGAP33	chr19:36266416-36279724	0	0	0	OK	0	0	0	OK	0	0	0	OK	0	0	0	OK
ARHGAP36	chrX:130192215-130223857	0	0	0	OK	0	0	0	OK	0	0	0	OK	0	0	0	OK
ARHGAP39	chr8:145754562-145838888	0.814418	0	1.83435	OK	0.869555	0	1.96729	OK	0.787515	0	1.79401	OK	1.19493	0	2.53596	OK
ARHGAP4	chrX:153172829-153191714	0	0	0	OK	0	0	0	OK	0	0	0	OK	0	0	0	OK
ARHGAP40	chr20:37230576-37279295	1.75158	0	3.61825	OK	0.234179	0	0.696441	OK	0.639534	0	1.55912	OK	0.583915	0	1.42371	OK
ARHGAP42	chr11:100558406-100861656	1.58859	0.478646	2.69853	OK	1.05531	0.248338	1.86228	OK	3.43345	1.35944	5.50745	OK	3.68942	1.4444	5.93445	OK
ARHGAP44	chr17:12692828-12921381	0	0	0	OK	0.0546799	0	0.4319	OK	0	0	0	OK	0	0	0	OK
ARHGAP5	chr14:32546494-32628934	8.46817	2.87099	14.0654	OK	10.5639	5.21927	15.9085	OK	12.4237	5.72197	19.1254	OK	9.65267	3.48398	15.8214	OK
ARHGAP6	chrX:11155662-11683821	0	0	0	OK	0	0	0	OK	0	0	0	OK	0	0	0	OK
ARHGAP8	chr22:45064426-45258664	5.52137	0	11.0652	OK	4.54991	0	10.951	OK	5.04197	0	10.5353	OK	2.58267	0	5.65094	OK
ARHGAP9	chr12:57853917-57873633	0	0	0	OK	0	0	0	OK	0	0	0	OK	0	0	0	OK
ARHGDIA	chr17:79825596-79829282	27.3522	5.05892	49.6456	OK	15.2058	2.58017	27.8315	OK	16.8666	3.09334	30.6398	OK	14.4378	2.34126	26.5343	OK
ARHGDIB	chr12:15094949-15114562	35.242	13.9642	56.5199	OK	55.153	23.6891	86.6169	OK	11.5885	2.99961	20.1774	OK	15.29	4.59271	25.9873	OK
ARHGDIG	chr16:330605-333003	0	0	0	OK	0	0	0	OK	0	0	0	OK	0	0	0	OK
ARHGEF1	chr19:42387266-42411604	24.447	5.4744	43.4195	OK	16.0474	1.59319	30.5016	OK	19.2788	3.7343	34.8232	OK	28.7877	9.01734	48.5581	OK
ARHGEF10	chr8:1772148-1906807	1.77868	0.375035	3.18232	OK	1.38987	0.21501	2.56472	OK	1.84994	0.404722	3.29516	OK	3.78649	1.20688	6.3661	OK
ARHGEF10L	chr1:17866329-18024370	1.38432	0	2.98723	OK	2.57084	0	5.4261	OK	2.58203	0	5.29477	OK	1.03803	0	2.33241	OK
ARHGEF11	chr1:156904631-157015162	0.920066	0.122777	1.71736	OK	0.833143	0	1.78886	OK	0.739965	0.0412631	1.43867	OK	1.13499	0.174468	2.09551	OK
ARHGEF12	chr11:120207617-120360645	13.3028	4.80233	21.8032	OK	12.11	4.13732	20.0828	OK	17.884	6.87366	28.8944	OK	22.1115	7.93258	36.2904	OK
ARHGEF15	chr17:8213555-8225834	0	0	0	OK	0	0	0	OK	0	0	0	OK	0	0	0	OK
ARHGEF16	chr1:3371146-3397677	0	0	0	OK	1.15388	0	2.88317	OK	0	0	0	OK	0.211672	0	0.700097	OK
ARHGEF17	chr11:73019662-73080425	2.60062	0.489687	4.71156	OK	0.810808	0	1.71668	OK	3.84165	0.943437	6.73987	OK	3.64194	0.918108	6.36578	OK
ARHGEF18	chr19:7459998-7537371	23.4407	10.0606	36.8207	OK	11.996	3.90458	20.0873	OK	27.4226	12.6028	42.2424	OK	16.2368	6.26215	26.2115	OK
ARHGEF19	chr1:16524598-16539104	0.605464	0	1.5989	OK	1.84325	0	4.10294	OK	0.979445	0	2.38779	OK	0.173764	0	0.57472	OK
ARHGEF2	chr1:155916629-155948336	5.3991	1.38321	9.415	OK	11.2063	3.74217	18.6704	OK	5.84719	1.56235	10.132	OK	2.61085	0.368888	4.85282	OK
ARHGEF25	chr12:58003962-58011026	0	0	0	OK	0	0	0	OK	0.369118	0	1.13828	OK	0.699023	0	1.83732	OK
ARHGEF26	chr3:153839148-153975616	0	0	0	OK	0.0834463	0	0.217217	OK	0.196352	0	0.440013	OK	0.200457	0	0.452106	OK
ARHGEF3	chr3:56761445-57113336	8.56015	3.45477	13.6655	OK	6.0015	1.25136	10.7516	OK	9.51361	3.68865	15.3386	OK	6.13827	1.35132	10.9252	OK
ARHGEF33	chr2:39146503-39202590	0	0	0	OK	0	0	0	OK	0	0	0	OK	0.0935119	0	0.256335	OK
ARHGEF35	chr7:143883175-143892791	8.70906	3.25764	14.1605	OK	3.76578	0.962365	6.5692	OK	9.4775	3.59403	15.361	OK	6.64466	2.18747	11.1019	OK
ARHGEF37	chr5:148961134-149014527	0.216096	0	0.529878	OK	1.36215	0.130925	2.59338	OK	1.19813	0.103925	2.29233	OK	0.858156	0.0169485	1.69936	OK
ARHGEF38	chr4:106473776-106552837	0	0	0	OK	0	0	0	OK	0	0	0	OK	0	0	0	OK
ARHGEF4	chr2:131674223-131804836	0.525489	0	1.36714	OK	0.623506	0	1.62383	OK	0.0930671	0	0.402796	OK	0	0	0	OK
ARHGEF40	chr14:21538526-21558036	9.67206	3.23826	16.1059	OK	3.54301	0.577778	6.50824	OK	4.71603	1.07706	8.355	OK	3.14794	0.538795	5.75709	OK
ARHGEF5	chr7:144052488-144077725	11.4381	4.4857	18.3905	OK	7.74992	2.60284	12.897	OK	13.3023	5.37057	21.234	OK	9.00379	3.33656	14.671	OK
ARHGEF6	chrX:135747711-135863503	0.423697	0.00495259	0.842441	OK	0.116215	0	0.281162	OK	0.649242	0.0723959	1.22609	OK	1.37221	0.329521	2.41489	OK
ARHGEF7	chr13:111767623-111958081	3.412	1.03216	5.79183	OK	2.78053	0.462175	5.09888	OK	3.06902	0.685349	5.45269	OK	3.39781	1.04204	5.75358	OK
ARHGEF9	chrX:62854847-63005426	0	0	0	OK	0	0	0	OK	0	0	0	OK	0	0	0	OK
ARID1A	chr1:27022521-27108601	1.77852	0.356381	3.20066	OK	1.38036	0	2.76806	OK	1.11605	0.146352	2.08575	OK	1.80428	0.0641071	3.54445	OK
ARID1B	chr6:157099063-157531913	1.34589	0.398055	2.29372	OK	0.941559	0.213848	1.66927	OK	1.03685	0	2.08852	OK	1.05706	0.255582	1.85853	OK
ARID2	chr12:46123619-46301819	2.48538	1.02159	3.94916	OK	2.35649	0.953057	3.75993	OK	2.35259	0.953985	3.75119	OK	2.81202	1.1667	4.45735	OK
ARID3A	chr19:926036-972803	5.25588	1.02136	9.4904	OK	1.43007	0	3.06056	OK	3.95726	0.50493	7.40959	OK	3.35824	0.299744	6.41673	OK
ARID3B	chr15:74833547-74890472	1.34924	0	2.71295	OK	0.925181	0	1.98002	OK	1.49776	0.013847	2.98167	OK	1.07778	0	2.21655	OK
ARID3C	chr9:34621454-34628011	0	0	0	OK	0	0	0	OK	0	0	0	OK	0	0	0	OK
ARID4A	chr14:58765221-58840451	7.74862	2.81072	12.6865	OK	5.03758	2.08584	7.98932	OK	10.6034	3.49835	17.7084	OK	8.77518	3.31393	14.2364	OK
ARID4B	chr1:235330209-235491532	10.694	4.82454	16.5635	OK	8.77313	3.89141	13.6548	OK	12.0576	5.32963	18.7855	OK	9.8822	4.73646	15.028	OK
ARID5A	chr2:97202463-97218371	0	0	0	OK	0.267954	0	0.908924	OK	0.46239	0	1.38691	OK	2.23494	0	4.95029	OK
ARID5B	chr10:63661012-63856707	0.948899	0.237406	1.66039	OK	0.803006	0.173102	1.43291	OK	0.736564	0.151438	1.32169	OK	0.309387	0.00611038	0.612664	OK
ARIH1	chr15:72766666-72878896	5.32427	2.22978	8.41876	OK	5.83911	2.47291	9.20531	OK	7.54175	3.31783	11.7657	OK	6.72623	2.88806	10.5644	OK
ARIH2	chr3:48955220-49022971	9.73248	4.00853	15.4564	OK	13.4883	5.82002	21.1566	OK	10.6476	4.39891	16.8964	OK	9.865	4.06823	15.6618	OK
ARL1	chr12:101786902-101801572	6.24292	2.60023	9.8856	OK	10.1006	4.51312	15.688	OK	8.98583	3.96476	14.0069	OK	10.2112	4.50757	15.9149	OK
ARL10	chr5:175792501-175800503	0.496599	0	1.21769	OK	1.06846	0	2.34413	OK	2.39061	0.136045	4.64518	OK	0.891718	0	1.97511	OK
ARL11	chr13:50202434-50208008	0	0	0	OK	0	0	0	OK	0	0	0	OK	0.0383334	0	0.126786	OK
ARL13A	chrX:100224696-100245820	0	0	0	OK	0	0	0	OK	0	0	0	OK	0	0	0	OK
ARL13B	chr3:93698982-93774522	3.60071	1.4083	5.79313	OK	6.2301	2.28871	10.1715	OK	3.64983	0.986253	6.3134	OK	7.30786	2.1944	12.4213	OK
ARL14	chr3:160394947-160396235	0.934929	0	2.00165	OK	1.36721	0	2.79476	OK	1.91063	0.0925366	3.72873	OK	1.60629	0	3.224	OK
ARL15	chr5:53180613-53606403	0.378378	0	0.794633	OK	0.701906	0.0349985	1.36881	OK	0.715301	0.0464529	1.38415	OK	0.72513	0.0230249	1.42724	OK
ARL16	chr17:79648223-79650954	6.15258	0.302993	12.0022	OK	10.5279	1.58235	19.4734	OK	7.558	0.705484	14.4105	OK	5.03053	0.0993526	9.9617	OK
ARL17A	chr17:44372496-44439163	0.898049	0	2.55046	OK	0.777318	0.0576617	1.49697	OK	0.348832	0	1.28637	OK	2.17152	0	5.45921	OK
ARL2	chr11:64781584-64808044	18.1624	2.42305	33.9017	OK	10.0964	0	20.668	OK	16.5197	0	35.2097	OK	13.246	0	29.1465	OK
ARL2-SNX15	chr11:64781584-64808044	0	0	0	OK	0	0	0	OK	0	0	0	OK	0.160683	0	1.02528	OK
ARL2BP	chr16:57279037-57287545	10.738	4.14174	17.3343	OK	14.2622	5.80884	22.7156	OK	10.6632	4.07409	17.2522	OK	11.6511	4.5437	18.7585	OK
ARL3	chr10:104433483-104474190	7.87365	2.98477	12.7625	OK	6.59325	2.34714	10.8394	OK	7.70926	2.90179	12.5167	OK	7.10669	2.59799	11.6154	OK
ARL4A	chr7:12726451-12730556	1.34776	0.249278	2.44624	OK	4.52219	1.0002	8.04418	OK	4.7017	1.66321	7.74018	OK	2.92669	0.767483	5.0859	OK
ARL4C	chr2:235401685-235405693	6.76598	2.62161	10.9104	OK	4.28652	1.39144	7.18161	OK	0.248054	0	0.575911	OK	0.162401	0	0.412124	OK
ARL4D	chr17:41476352-41478504	15.7485	5.06261	26.4345	OK	10.6887	2.73839	18.6389	OK	14.1188	4.30269	23.935	OK	6.90503	1.32134	12.4887	OK
ARL5A	chr2:152657479-152685009	1.73136	0.478576	2.98415	OK	2.86387	0.230979	5.49675	OK	2.44571	0.801032	4.09038	OK	2.20551	0.550259	3.86076	OK
ARL5B	chr10:18948312-18966940	1.7262	0.511437	2.94097	OK	2.84969	1.02694	4.67245	OK	2.59868	0.92085	4.27651	OK	2.49275	0.816218	4.16928	OK
ARL5C	chr17:37313146-37322414	0	0	0	OK	0	0	0	OK	0	0	0	OK	0	0	0	OK
ARL6	chr3:97483594-97517373	0.624388	0	1.42739	OK	2.10158	0.187506	4.01565	OK	2.69299	0.209707	5.17628	OK	2.64426	0.340618	4.94791	OK
ARL6IP1	chr16:18802990-18812857	28.2158	13.2002	43.2314	OK	41.0174	19.514	62.5208	OK	32.7843	15.4424	50.1262	OK	44.4995	21.2034	67.7957	OK
ARL6IP4	chr12:123464879-123467460	91.3134	29.935	152.692	OK	62.6781	17.1636	108.193	OK	110.542	42.5057	178.578	OK	75.183	27.0609	123.305	OK
ARL6IP5	chr3:69134089-69155239	18.1933	8.20179	28.1849	OK	18.0914	8.07961	28.1033	OK	23.0838	10.6124	35.5552	OK	22.4513	10.1619	34.7406	OK
ARL6IP6	chr2:153574422-153617767	1.91793	0.390591	3.44528	OK	4.44007	1.41684	7.46331	OK	2.84405	0.837004	4.8511	OK	4.77795	1.6417	7.9142	OK
ARL8A	chr1:202101976-202113866	4.28528	0.751213	7.81935	OK	5.54653	1.13346	9.9596	OK	7.47445	1.92121	13.0277	OK	5.88725	1.31894	10.4556	OK
ARL8B	chr3:5163929-5222601	13.2672	6.02389	20.5105	OK	12.1518	5.45762	18.846	OK	15.1805	6.98419	23.3767	OK	11.662	5.18633	18.1377	OK
ARL9	chr4:57371374-57390058	0	0	0	OK	0	0	0	OK	0	0	0	OK	0	0	0	OK
ARMC1	chr8:66514690-66546452	6.06925	2.45725	9.68125	OK	11.8836	5.29653	18.4706	OK	6.5334	2.6572	10.4096	OK	8.90011	3.76809	14.0321	OK
ARMC10	chr7:102715327-102789569	1.29047	0	2.7681	OK	2.54984	0	5.37778	OK	3.08241	0	6.50699	OK	1.87531	0	4.09824	OK
ARMC2	chr6:109169618-109295352	0.509016	0	1.03649	OK	0.337099	0	0.730003	OK	0.640963	0.0192246	1.2627	OK	0.340039	0	0.74128	OK
ARMC3	chr10:23216953-23326514	0	0	0	OK	0	0	0	OK	0	0	0	OK	0	0	0	OK
ARMC4	chr10:28101096-28287977	0	0	0	OK	0	0	0	OK	0	0	0	OK	0	0	0	OK
ARMC5	chr16:31470316-31478488	4.31997	0	9.13813	OK	2.60862	0	5.85292	OK	3.32133	0	7.02141	OK	3.37534	0	8.05354	OK
ARMC6	chr19:19144386-19168987	6.75263	0.608226	12.897	OK	10.0113	1.3998	18.6229	OK	5.62208	0.105041	11.1391	OK	8.41609	1.25169	15.5805	OK
ARMC7	chr17:73106081-73127877	0.350555	0	1.81029	OK	1.094	0	4.06531	OK	0.366336	0	1.8424	OK	0.602651	0	2.2561	OK
ARMC8	chr3:137906147-138048728	3.27063	0.657381	5.88389	OK	7.72185	2.42571	13.018	OK	6.23459	1.68985	10.7793	OK	6.28584	1.63474	10.9369	OK
ARMC9	chr2:232063341-232209914	2.1933	0.203303	4.1833	OK	1.46496	0	2.95279	OK	3.52832	0.626955	6.42968	OK	3.21633	0.536182	5.89648	OK
ARMCX1	chrX:100805513-100809675	0	0	0	OK	0.0602353	0	0.204324	OK	0	0	0	OK	0	0	0	OK
ARMCX2	chrX:100910267-100914863	0.970489	0	2.25588	OK	1.69836	0.100512	3.29621	OK	0.222025	0	0.622049	OK	0.0679957	0	0.318224	OK
ARMCX3	chrX:100878119-100882831	8.23073	3.43605	13.0254	OK	4.85579	1.06793	8.64365	OK	11.5363	5.01737	18.0553	OK	7.9156	2.92893	12.9023	OK
ARMCX4	chrX:100673265-100788446	0.0770863	0	0.203569	OK	0.151702	0	0.357483	OK	0.179613	0	0.40917	OK	0.146723	0	0.346704	OK
ARMCX5	chrX:101854095-101972661	2.19911	0.195481	4.20274	OK	3.62593	0.728997	6.52286	OK	1.52586	0.0659537	2.98576	OK	2.22225	0.0823703	4.36213	OK
ARMCX6	chrX:100870107-100872991	10.8805	0.460069	21.301	OK	12.9694	1.76435	24.1744	OK	24.7615	4.88015	44.6429	OK	13.0893	1.00413	25.1744	OK
ARMS2	chr10:124214178-124216868	0	0	0	OK	0	0	0	OK	0	0	0	OK	0	0	0	OK
ARNT	chr1:150782180-150849244	6.27531	2.21986	10.3308	OK	4.21121	1.29546	7.12696	OK	6.50135	2.2982	10.7045	OK	4.94172	1.59887	8.28456	OK
ARNT2	chr15:80696691-80890277	0.168207	0	0.412452	OK	0.192502	0	0.465725	OK	0.0293169	0	0.100235	OK	0.0326269	0	0.107912	OK
ARNTL	chr11:13299324-13408812	7.97849	2.25289	13.7041	OK	8.86953	1.72401	16.015	OK	11.5982	4.33381	18.8626	OK	7.31012	1.7578	12.8625	OK
ARNTL2	chr12:27485987-27573466	37.6543	17.6381	57.6704	OK	58.1674	27.7529	88.582	OK	47.0289	22.2843	71.7735	OK	42.5347	20.0195	65.0499	OK
ARPC1A	chr7:98923495-98963885	14.9862	4.35705	25.6154	OK	16.5741	4.9785	28.1698	OK	20.2386	6.87743	33.5997	OK	20.0392	6.86697	33.2114	OK
ARPC1B	chr7:98972328-99006305	41.1831	3.82678	78.5394	OK	52.2136	5.32047	99.1067	OK	60.731	9.19957	112.262	OK	70.4852	16.5242	124.446	OK
ARPC3	chr12:110872705-110888158	29.0794	10.4525	47.7064	OK	26.6387	9.11372	44.1637	OK	28.1756	10.0047	46.3466	OK	31.5318	11.5271	51.5366	OK
ARPC4	chr3:9821653-9878040	19.6614	3.25352	36.0693	OK	15.8643	1.07745	30.6511	OK	23.7558	4.44672	43.0648	OK	21.2078	2.28658	40.129	OK
ARPC4-TTLL3	chr3:9821653-9878040	0.470284	0	4.71709	OK	0	0	0	OK	0.0247827	0	0.495785	OK	0.479823	0	4.57412	OK
ARPC5	chr1:183595331-183604985	38.9404	18.3453	59.5354	OK	42.1908	19.9161	64.4656	OK	46.7621	22.1941	71.33	OK	51.5159	24.4635	78.5682	OK
ARPC5L	chr9:127631483-127639696	46.7716	19.1498	74.3934	OK	69.0869	29.9878	108.186	OK	51.0213	21.2936	80.749	OK	46.756	19.0326	74.4794	OK
ARPM1	chr3:169484710-169487683	0.391123	0	0.959055	OK	0.69546	0	1.57342	OK	2.00944	0.114354	3.90454	OK	1.29944	0	2.67242	OK
ARPP19	chr15:52839431-52861213	16.297	7.77938	24.8146	OK	22.4939	10.8023	34.1855	OK	18.8281	9.01864	28.6376	OK	23.4687	11.263	35.6744	OK
ARPP21	chr3:35683848-35835988	0	0	0	OK	0	0	0	OK	0	0	0	OK	0	0	0	OK
ARR3	chrX:69488184-69501690	0	0	0	OK	0	0	0	OK	0	0	0	OK	0	0	0	OK
ARRB1	chr11:74976481-75062873	0	0	0	OK	0.522739	0	1.41426	OK	0.210622	0	0.746657	OK	0.662507	0	1.6241	OK
ARRB2	chr17:4613788-4624795	0.585682	0	1.67347	OK	1.45128	0	3.31321	OK	2.50393	0	5.37514	OK	1.34376	0	3.09125	OK
ARRDC1	chr9:140500095-140513308	26.1974	5.5982	46.7966	OK	20.456	3.75336	37.1587	OK	17.6662	2.93014	32.4022	OK	12.933	1.28864	24.5773	OK
ARRDC2	chr19:18111943-18124911	25.0151	8.58361	41.4466	OK	9.43092	1.63036	17.2315	OK	22.7778	7.55533	38.0003	OK	9.23584	1.76632	16.7054	OK
ARRDC3	chr5:90664540-90716532	5.06186	2.08379	8.03992	OK	3.36803	1.2406	5.49546	OK	7.4807	3.26531	11.6961	OK	2.47811	0.798816	4.15741	OK
ARRDC4	chr15:98503932-98517068	3.95876	1.4433	6.47422	OK	0.844643	0.0968813	1.5924	OK	0.874438	0.115922	1.63295	OK	1.37546	0.277973	2.47295	OK
ARRDC5	chr19:4890448-4902879	0	0	0	OK	0	0	0	OK	0	0	0	OK	0	0	0	OK
ARSA	chr22:51061181-51066601	1.78985	0.180884	3.39882	OK	0.708934	0	1.58318	OK	0.96423	0	2.06215	OK	1.41263	0	3.18069	OK
ARSB	chr5:78073036-78282357	3.15955	0	6.34651	OK	2.79947	0	5.89603	OK	1.06424	0	2.63457	OK	1.90356	0	4.48349	OK
ARSD	chrX:2822010-2847392	1.21894	0	3.10159	OK	0.729226	0	1.50616	OK	0.233318	0	0.676486	OK	0	0	0	OK
ARSE	chrX:2852672-2882494	0	0	0	OK	0	0	0	OK	0	0	0	OK	0	0	0	OK
ARSF	chrX:2984852-3030747	0	0	0	OK	0	0	0	OK	0	0	0	OK	0	0	0	OK
ARSG	chr17:66255322-66417000	0	0	0	OK	0	0	0	OK	0.0798859	0	0.367786	OK	0	0	0	OK
ARSH	chrX:2924653-2951426	0	0	0	OK	0	0	0	OK	0	0	0	OK	0	0	0	OK
ARSI	chr5:149675908-149682525	0	0	0	OK	0	0	0	OK	0.52724	0	1.38375	OK	0.573517	0	1.45541	OK
ARSJ	chr4:114821439-114900878	0.761418	0.103293	1.41954	OK	2.21914	0.661369	3.77692	OK	0.711576	0.0833114	1.33984	OK	0.849442	0.110813	1.58807	OK
ARSK	chr5:94890824-94940806	1.78971	0.460724	3.11869	OK	1.82859	0.461355	3.19582	OK	2.36978	0.69776	4.04179	OK	2.30631	0.629439	3.98319	OK
ART1	chr11:3666360-3685646	0	0	0	OK	0	0	0	OK	0	0	0	OK	0	0	0	OK
ART3	chr4:76932336-77033955	0	0	0	OK	0	0	0	OK	0	0	0	OK	0	0	0	OK
ART4	chr12:14982244-14996413	0	0	0	OK	0	0	0	OK	0	0	0	OK	0	0	0	OK
ART5	chr11:3659735-3663546	0	0	0	OK	0	0	0	OK	0	0	0	OK	0	0	0	OK
ARTN	chr1:44398991-44402912	0.840743	0	3.21803	OK	2.36638	0	6.39611	OK	2.90421	0	7.36104	OK	2.2124	0	5.80837	OK
ARV1	chr1:231114822-231136479	2.31428	0.29182	4.33673	OK	5.88774	1.58323	10.1923	OK	3.68128	0.746525	6.61603	OK	4.11912	0.873163	7.36508	OK
ARVCF	chr22:19863039-20004309	0.658009	0	2.78035	OK	0.219903	0	1.41914	OK	1.10663	0	3.76542	OK	0.757306	0	2.76906	OK
ARX	chrX:25021812-25034065	0	0	0	OK	0	0	0	OK	0	0	0	OK	0	0	0	OK
AS3MT	chr10:104613966-104661655	0.0956443	0	0.473485	OK	0	0	0	OK	0	0	0	OK	0	0	0	OK
ASAH1	chr8:17913924-17942507	6.04419	2.19595	9.89243	OK	11.2788	4.72771	17.8298	OK	13.636	5.90946	21.3626	OK	11.3694	4.73999	17.9988	OK
ASAH2	chr10:51946999-52008370	0	0	0	OK	0.478835	0	1.15745	OK	0.486884	0	1.16444	OK	0.139589	0	0.468762	OK
ASAH2B	chr10:52499707-52514569	0	0	0	OK	2.60227	0	6.20953	OK	2.99972	0	6.89625	OK	0.422436	0	1.39719	OK
ASAM	chr11:122943032-123066007	7.88546	2.76804	13.0029	OK	12.2677	4.85488	19.6806	OK	4.79466	1.36469	8.22463	OK	2.27654	0.358142	4.19493	OK
ASAP1	chr8:131064352-131414217	3.34529	1.29322	5.39737	OK	3.29432	1.24591	5.34273	OK	2.20068	0.743962	3.65739	OK	1.93413	0.608766	3.2595	OK
ASAP1-IT	chr8:131064352-131414217	0	0	0	OK	0.509337	0	2.54307	OK	0	0	0	OK	0	0	0	OK
ASAP2	chr2:9346893-9545812	35.7492	15.3246	56.1738	OK	23.6312	10.9901	36.2722	OK	32.3783	15.145	49.6117	OK	31.1407	14.7437	47.5377	OK
ASAP3	chr1:23755055-23810750	2.2655	0.281065	4.24994	OK	0.793028	0	1.73302	OK	2.10576	0.221738	3.98977	OK	2.71964	0.453334	4.98594	OK
ASB1	chr2:239335625-239360891	2.60006	0.795916	4.40419	OK	4.67918	1.73844	7.61991	OK	4.18493	1.51227	6.85758	OK	3.16415	1.05077	5.27753	OK
ASB10	chr7:150872784-150884919	0	0	0	OK	0	0	0	OK	0	0	0	OK	0	0	0	OK
ASB11	chrX:15301626-15333727	0	0	0	OK	0	0	0	OK	0	0	0	OK	0	0	0	OK
ASB12	chrX:63444075-63445503	0	0	0	OK	0	0	0	OK	0	0	0	OK	0	0	0	OK
ASB13	chr10:5680819-5708558	3.76391	0.493905	7.03391	OK	4.67558	0	9.83294	OK	4.44757	0	9.23395	OK	3.52812	0	7.25506	OK
ASB14	chr3:57261764-57326710	1.20745	0	4.33604	OK	0.694803	0	3.3293	OK	0.659582	0	3.2915	OK	1.33272	0	5.23254	OK
ASB15	chr7:123249111-123277932	0	0	0	OK	0	0	0	OK	0	0	0	OK	0	0	0	OK
ASB16	chr17:42248073-42264082	0	0	0	OK	0	0	0	OK	0	0	0	OK	0	0	0	OK
ASB17	chr1:76384557-76398116	0	0	0	OK	0	0	0	OK	0	0	0	OK	0	0	0	OK
ASB18	chr2:237103514-237172988	0	0	0	OK	0	0	0	OK	0	0	0	OK	0	0	0	OK
ASB2	chr14:94400512-94423767	0	0	0	OK	0	0	0	OK	0	0	0	OK	0	0	0	OK
ASB3	chr2:53897117-54087170	0.473411	0	3.98457	OK	2.28134	0	7.87813	OK	3.41824	0	9.67096	OK	1.55346	0	6.7199	OK
ASB4	chr7:95115212-95169543	0	0	0	OK	0.0233007	0	0.0801987	OK	0	0	0	OK	0	0	0	OK
ASB5	chr4:177134825-177190373	0	0	0	OK	0	0	0	OK	0	0	0	OK	0	0	0	OK
ASB6	chr9:132388434-132404444	0.826085	0	1.9755	OK	1.38522	0	3.0543	OK	1.7355	0	3.5296	OK	1.08506	0	2.46177	OK
ASB7	chr15:101142754-101191904	2.58323	0.873634	4.29282	OK	2.14893	0.665509	3.63236	OK	4.01582	1.56541	6.46624	OK	3.19497	1.13116	5.25878	OK
ASB8	chr12:48541571-48551377	1.13922	0.0133164	2.26513	OK	1.57569	0.129585	3.0218	OK	1.51054	0.109618	2.91147	OK	2.07835	0.29482	3.86188	OK
ASB9	chrX:15262108-15288589	0.572464	0	1.36748	OK	0.136193	0	0.574193	OK	0	0	0	OK	0	0	0	OK
ASB9P1	chr15:93338713-93340338	0	0	0	OK	0.0440839	0	0.18178	OK	0	0	0	OK	0	0	0	OK
ASCC1	chr10:73856273-73995618	7.78857	1.17546	14.4017	OK	7.59405	1.68259	13.5055	OK	8.21153	2.24574	14.1773	OK	5.16089	1.51616	8.80561	OK
ASCC2	chr22:30184600-30234254	6.21843	1.40179	11.0351	OK	5.44929	1.02855	9.87003	OK	5.80556	1.17731	10.4338	OK	4.84944	0.927985	8.7709	OK
ASCC3	chr6:100956607-101329224	24.6989	9.235	40.1629	OK	35.79	12.8477	58.7324	OK	21.7222	8.04414	35.4002	OK	30.4285	10.9061	49.9509	OK
ASCL1	chr12:103351451-103354294	0	0	0	OK	0	0	0	OK	0	0	0	OK	0	0	0	OK
ASCL2	chr11:2289727-2292182	0	0	0	OK	0	0	0	OK	0	0	0	OK	0	0	0	OK
ASCL3	chr11:8959118-8964580	0	0	0	OK	0	0	0	OK	0	0	0	OK	0	0	0	OK
ASCL4	chr12:108168161-108170421	0	0	0	OK	0	0	0	OK	0	0	0	OK	0	0	0	OK
ASF1A	chr6:119134611-119256327	4.21343	1.36405	7.06282	OK	6.45339	2.48818	10.4186	OK	3.51563	1.03484	5.99641	OK	3.18628	0.79616	5.57641	OK
ASF1B	chr19:14230320-14247440	1.22679	0	2.76317	OK	1.78943	0	3.82965	OK	1.78447	0	3.80219	OK	1.90439	0	3.99554	OK
ASGR1	chr17:7076750-7082883	0	0	0	OK	0	0	0	OK	0	0	0	OK	0	0	0	OK
ASGR2	chr17:7004640-7018128	0	0	0	OK	0	0	0	OK	0	0	0	OK	0	0	0	OK
ASH1L	chr1:155305051-155533735	5.04658	2.31068	7.78248	OK	4.17735	1.86471	6.48998	OK	3.90982	1.73306	6.08658	OK	4.48753	2.02117	6.9539	OK
ASH2L	chr8:37963010-37997228	7.86178	1.45489	14.2687	OK	5.98874	0.793006	11.1845	OK	5.22507	1.42055	9.02959	OK	7.59245	1.6749	13.51	OK
ASIP	chr20:32848170-32857148	0	0	0	OK	0	0	0	OK	0	0	0	OK	0	0	0	OK
ASL	chr7:65540775-65558329	8.35899	0.869594	15.8484	OK	17.2104	1.10879	33.312	OK	14.1968	2.50783	25.8858	OK	11.971	0	24.1121	OK
ASMT	chrX:1710485-1761974	0	0	0	OK	0	0	0	OK	0	0	0	OK	0	0	0	OK
ASMTL	chrX:1519423-1572655	0.896162	0	2.56396	OK	1.94884	0	4.5175	OK	2.15703	0	4.74475	OK	3.04293	0	6.41773	OK
ASMTL-AS	chrX:1519423-1572655	0	0	0	OK	0	0	0	OK	0	0	0	OK	0	0	0	OK
ASMTL-AS1	chrX:1519423-1572655	0	0	0	OK	0	0	0	OK	0.2394	0	1.10217	OK	0.557189	0	2.00746	OK
ASNA1	chr19:12848305-12859137	8.69279	1.00678	16.3788	OK	14.9897	2.87846	27.1009	OK	16.6476	3.72362	29.5715	OK	11.7264	2.15364	21.2991	OK
ASNS	chr7:97481428-97501854	0.456331	0	1.1068	OK	10.0482	1.37531	18.7211	OK	6.24655	0.696711	11.7964	OK	0.343195	0	0.891553	OK
ASNSD1	chr2:190526124-190535557	6.43264	2.41191	10.4534	OK	12.0984	5.15661	19.0402	OK	8.88228	3.61251	14.152	OK	11.9658	5.07488	18.8568	OK
ASPA	chr17:3377403-3402700	0	0	0	OK	0	0	0	OK	0	0	0	OK	0	0	0	OK
ASPDH	chr19:51014856-51017947	0	0	0	OK	0	0	0	OK	0	0	0	OK	0	0	0	OK
ASPG	chr14:104552047-104578925	0.642499	0	1.9395	OK	0	0	0	OK	0	0	0	OK	0	0	0	OK
ASPH	chr8:62200524-62627199	71.9892	26.443	117.535	OK	127.278	28.2421	226.314	OK	61.4645	21.7636	101.165	OK	78.0702	19.9824	136.158	OK
ASPHD1	chr16:29912146-29917377	0	0	0	OK	0	0	0	OK	0	0	0	OK	0.39804	0	1.31651	OK
ASPHD2	chr22:26825279-26840978	0.512295	0	1.15387	OK	1.29537	0.0117712	2.57897	OK	0.937	0	1.94208	OK	1.09017	0	2.20456	OK
ASPM	chr1:197053256-197115824	4.24278	1.9478	6.53776	OK	5.23685	2.43935	8.03435	OK	2.49307	1.08203	3.90412	OK	7.79487	3.69533	11.8944	OK
ASPN	chr9:95059639-95432547	0	0	0	OK	0	0	0	OK	0.0521204	0	0.477267	OK	0.0359308	0	0.402156	OK
ASPRV1	chr2:70187223-70314147	0	0	0	OK	0	0	0	OK	0	0	0	OK	0	0	0	OK
ASPSCR1	chr17:79935425-79975282	0.554927	0	1.67514	OK	1.3927	0	3.62531	OK	3.0414	0	6.8156	OK	1.28661	0	3.26501	OK
ASRGL1	chr11:62104773-62160887	0	0	0	OK	0	0	0	OK	0	0	0	OK	0	0	0	OK
ASS1	chr9:133320093-133376661	13.6636	2.73792	24.5893	OK	14.0949	2.64514	25.5447	OK	28.3928	9.36544	47.4202	OK	16.8153	4.41695	29.2136	OK
ASTE1	chr3:130569368-130745646	0.446629	0	2.99571	OK	1.31971	0	6.28995	OK	0.827793	0	4.89788	OK	0.953721	0	5.30814	OK
ASTL	chr2:96789588-96804175	0	0	0	OK	0	0	0	OK	0	0	0	OK	0	0	0	OK
ASTN1	chr1:176830202-177134024	0	0	0	OK	0	0	0	OK	0	0	0	OK	0	0	0	OK
ASTN2	chr9:119187503-120177317	0.292659	0	0.869715	OK	0.409292	0	1.78892	OK	0.174606	0	0.565052	OK	0.214296	0	1.09677	OK
ASXL1	chr20:30946146-31027122	16.5088	0	33.3859	OK	10.7604	0	22.6714	OK	18.689	0	37.5913	OK	18.4819	0	40.6787	OK
ASXL2	chr2:25962252-26101312	3.31552	1.30113	5.32991	OK	2.65983	0.969527	4.35013	OK	2.53535	0.911017	4.15969	OK	2.8666	1.07627	4.65692	OK
ASXL3	chr18:31158540-31327399	0	0	0	OK	0	0	0	OK	0	0	0	OK	0	0	0	OK
ASZ1	chr7:117003275-117067577	0	0	0	OK	0	0	0	OK	0	0	0	OK	0	0	0	OK
ATAD1	chr10:89512874-89577917	25.1655	11.9196	38.4113	OK	52.4533	25.2026	79.7039	OK	39.8547	19.1221	60.5873	OK	42.606	20.4222	64.7899	OK
ATAD2	chr8:124332090-124408705	19.3551	9.25436	29.4559	OK	29.823	14.3293	45.3168	OK	9.08957	4.18995	13.9892	OK	29.9183	14.3743	45.4624	OK
ATAD2B	chr2:23971533-24149934	2.69897	1.10505	4.2929	OK	2.69955	1.09529	4.30381	OK	2.60976	1.05906	4.16045	OK	2.86962	1.17013	4.5691	OK
ATAD3A	chr1:1447522-1470067	16.5294	1.09087	31.968	OK	20.1469	0.404427	39.8893	OK	9.26477	0	20.3689	OK	9.93713	0.620952	19.2533	OK
ATAD3B	chr1:1407163-1431582	5.2543	0	10.6297	OK	10.9168	1.15404	20.6796	OK	4.3211	0	8.99357	OK	11.8556	2.0802	21.631	OK
ATAD3C	chr1:1385068-1405538	0	0	0	OK	0.145529	0	0.432801	OK	0.274278	0	0.719844	OK	0.167842	0	0.485952	OK
ATAD5	chr17:29159022-29222295	2.34173	0.901109	3.78234	OK	4.57966	2.00291	7.1564	OK	0.864835	0.220707	1.50896	OK	3.46334	1.42726	5.49941	OK
ATAT1	chr6:30594612-30614598	0.657496	0	1.78114	OK	0.434457	0	1.21436	OK	0.309727	0	0.857679	OK	0.502234	0	1.42088	OK
ATCAY	chr19:3880617-3928080	0	0	0	OK	0	0	0	OK	0.0968512	0	0.290499	OK	0	0	0	OK
ATE1	chr10:123502624-123687546	1.94206	0.218668	3.66546	OK	3.59496	0.737685	6.45223	OK	2.85942	0.501661	5.21719	OK	2.40341	0.352868	4.45395	OK
ATF1	chr12:51157788-51214943	1.56653	0.322051	2.811	OK	2.54795	0.698046	4.39785	OK	2.16554	0.560536	3.77055	OK	2.04136	0.451402	3.63131	OK
ATF2	chr2:175939005-176032897	9.81359	3.57788	16.0493	OK	11.7182	4.48992	18.9464	OK	9.11305	3.26825	14.9578	OK	11.1515	4.25651	18.0465	OK
ATF3	chr1:212738696-212794116	16.9105	6.69864	27.1224	OK	17.3065	6.41736	28.1957	OK	77.5746	34.4115	120.738	OK	31.3911	12.6271	50.1551	OK
ATF4	chr22:39916568-39918691	207.338	95.0628	319.612	OK	209.686	96.5727	322.799	OK	334.137	155.435	512.839	OK	127.081	56.4719	197.69	OK
ATF5	chr19:50392913-50437193	3.57224	0	8.91567	OK	0.996925	0	2.99239	OK	5.51255	0	12.3525	OK	2.98236	0	7.04261	OK
ATF6	chr1:161736083-161928852	11.1252	4.42423	17.8261	OK	17.3208	7.4428	27.1989	OK	17.4813	7.55607	27.4065	OK	11.851	4.77109	18.9309	OK
ATF6B	chr6:32083044-32096017	1.25609	0	2.76595	OK	1.20082	0	2.69426	OK	1.76875	0	3.79766	OK	2.05808	0	4.17969	OK
ATF7	chr12:53905842-54020199	1.47143	0.126501	2.81637	OK	1.06865	0.0334197	2.10387	OK	1.30367	0.0418538	2.56548	OK	1.01576	0.0286505	2.00287	OK
ATF7IP	chr12:14518610-14651697	6.35468	2.63148	10.0779	OK	6.00862	2.45273	9.5645	OK	6.30343	2.60729	9.99957	OK	8.53284	3.70961	13.3561	OK
ATF7IP2	chr16:10522724-10577495	1.12585	0.197362	2.05433	OK	1.93084	0.50551	3.35617	OK	3.47121	1.21163	5.73079	OK	2.0448	0.5377	3.5519	OK
ATG10	chr5:81267843-81551216	0.355463	0	0.862094	OK	1.24587	0.00985138	2.48189	OK	0.934023	0	1.99285	OK	0.469071	0	1.07875	OK
ATG12	chr5:115163893-115177548	2.64724	0.97176	4.32273	OK	2.67207	1.02164	4.32249	OK	3.56218	1.00682	6.11755	OK	2.78592	0.934415	4.63743	OK
ATG13	chr11:46638825-46696368	3.11679	0.218454	6.01512	OK	4.99104	1.11702	8.86507	OK	6.44398	1.91354	10.9744	OK	4.41667	1.34651	7.48684	OK
ATG14	chr14:55833109-55878576	2.84687	0.94282	4.75092	OK	2.88943	0.944034	4.83482	OK	7.0795	2.98509	11.1739	OK	3.77241	1.35205	6.19277	OK
ATG16L1	chr2:234160216-234204320	10.4434	3.63025	17.2566	OK	20.2306	6.0537	34.4074	OK	17.2218	6.7306	27.7131	OK	12.0293	4.01358	20.0451	OK
ATG16L2	chr11:72525450-72540680	0	0	0	OK	0.791103	0	2.17476	OK	0.453421	0	1.36001	OK	1.6991	0	3.91411	OK
ATG2A	chr11:64662003-64684722	2.89902	0.335759	5.46228	OK	0.845482	0	1.91283	OK	2.32958	0.132572	4.52659	OK	1.35683	0	2.76608	OK
ATG2B	chr14:96747594-96829678	1.02891	0.334874	1.72294	OK	1.40063	0.50671	2.29454	OK	0.878599	0.267752	1.48945	OK	1.32147	0.466782	2.17617	OK
ATG3	chr3:112251358-112280485	62.4458	28.8896	96.0019	OK	95.7067	45.1673	146.246	OK	57.4067	26.2866	88.5267	OK	68.3476	31.6588	105.036	OK
ATG4A	chrX:107334898-107397901	1.79122	0.222225	3.36022	OK	4.27918	1.1637	7.39466	OK	4.77262	1.08867	8.45656	OK	6.04615	0.966361	11.1259	OK
ATG4B	chr2:242577026-242613271	5.79314	0.920643	10.6656	OK	6.22182	0.923852	11.5198	OK	9.38952	2.08949	16.6896	OK	10.7659	2.9554	18.5763	OK
ATG4C	chr1:63249802-63330050	3.29708	0.668753	5.92541	OK	5.27154	0.775494	9.76759	OK	2.25433	0.378371	4.13029	OK	3.09812	0.617638	5.5786	OK
ATG4D	chr19:10654646-10676702	0.470434	0	2.61631	OK	2.88913	0	8.74259	OK	2.75325	0	7.89566	OK	3.70815	0	9.84636	OK
ATG5	chr6:106632351-106773695	16.2567	7.51009	25.0034	OK	19.2981	9.01143	29.5848	OK	21.4882	10.104	32.8725	OK	18.5686	8.61307	28.524	OK
ATG7	chr3:11314009-11762220	1.95469	0	5.02428	OK	2.56119	0	5.32143	OK	2.39563	0	5.37113	OK	2.19562	0	5.02466	OK
ATG9A	chr2:220084101-220094361	3.88287	0.675593	7.09016	OK	3.3143	0.420519	6.20808	OK	6.12896	1.47098	10.7869	OK	6.06996	1.59164	10.5483	OK
ATG9B	chr7:150688143-150721586	0	0	0	OK	0	0	0	OK	0	0	0	OK	0	0	0	OK
ATHL1	chr11:289137-295688	2.36035	0	4.95699	OK	0.713562	0	1.85746	OK	1.40294	0	3.19601	OK	0.98816	0	2.335	OK
ATIC	chr2:216176678-216214496	14.1312	5.25208	23.0104	OK	19.3553	7.66744	31.0431	OK	9.23451	2.94229	15.5267	OK	9.40728	2.99841	15.8161	OK
ATL1	chr14:50999799-51099784	1.27399	0.154971	2.39301	OK	1.03452	0.0794351	1.98961	OK	3.53491	1.05237	6.01744	OK	4.85876	1.61248	8.10503	OK
ATL2	chr2:38522028-38604432	4.23689	1.17295	7.30083	OK	7.35415	2.50381	12.2045	OK	4.36652	0.870619	7.86242	OK	5.70497	1.46937	9.94057	OK
ATL3	chr11:63396436-63439083	31.6704	14.1465	49.1942	OK	44.3199	20.3185	68.3212	OK	68.7075	32.5252	104.89	OK	56.6557	26.5559	86.7554	OK
ATM	chr11:108093558-108239826	5.04082	2.36629	7.71535	OK	5.4772	2.57822	8.37617	OK	5.42346	2.55616	8.29077	OK	7.81695	3.728	11.9059	OK
ATMIN	chr16:81069457-81080951	11.8206	5.41534	18.2258	OK	9.78426	4.39135	15.1772	OK	15.0844	7.04404	23.1248	OK	10.5591	4.77713	16.341	OK
ATN1	chr12:7033625-7051484	1.09706	0	2.43728	OK	0.902832	0	2.08636	OK	1.29005	0	2.80703	OK	0.715381	0	1.7068	OK
ATOH1	chr4:94750077-94751142	0	0	0	OK	0	0	0	OK	0	0	0	OK	0	0	0	OK
ATOH7	chr10:69990381-69991855	0	0	0	OK	0	0	0	OK	0	0	0	OK	0	0	0	OK
ATOH8	chr2:85980908-86018506	0.0782304	0	0.236152	OK	0.0459238	0	0.155778	OK	0.125522	0	0.347986	OK	0	0	0	OK
ATOX1	chr5:151122382-151138210	29.0691	4.67558	53.4626	OK	32.8737	5.86362	59.8837	OK	31.218	5.43743	56.9987	OK	16.3224	0.871606	31.7732	OK
ATP10A	chr15:25923859-26108349	0	0	0	OK	0	0	0	OK	0	0	0	OK	0	0	0	OK
ATP10B	chr5:159990126-160279219	0	0	0	OK	0	0	0	OK	0	0	0	OK	0	0	0	OK
ATP10D	chr4:47487409-47595503	3.2037	1.2468	5.1606	OK	4.00261	1.6227	6.38252	OK	2.36593	0.843507	3.88835	OK	2.61785	0.948892	4.2868	OK
ATP11A	chr13:113344642-113541482	0.54756	0.0475502	1.04757	OK	0.717757	0.0957949	1.33972	OK	0.384867	0	0.796666	OK	0.876894	0.155615	1.59817	OK
ATP11B	chr3:182511290-182639421	4.06084	1.78499	6.33668	OK	6.05106	2.7749	9.32723	OK	5.95242	2.73652	9.16832	OK	7.19547	3.32464	11.0663	OK
ATP11C	chrX:138808504-138914447	2.86602	1.16845	4.56359	OK	4.6071	1.37854	7.83566	OK	2.8682	0.989711	4.74669	OK	3.47093	1.09891	5.84294	OK
ATP12A	chr13:25254548-25285923	0	0	0	OK	0	0	0	OK	0	0	0	OK	0.0593652	0	0.277462	OK
ATP13A1	chr19:19756009-19774503	1.76307	0	3.70263	OK	1.94302	0	4.11385	OK	1.93023	0	4.03484	OK	1.27018	0	2.76898	OK
ATP13A2	chr1:17312452-17338423	7.03753	1.13311	12.9419	OK	5.71877	0.681845	10.7557	OK	7.32268	1.21266	13.4327	OK	6.33346	1.0725	11.5944	OK
ATP13A3	chr3:194123402-194188968	14.4873	6.9477	22.0269	OK	20.7566	9.97019	31.5429	OK	16.9478	8.14125	25.7544	OK	15.5756	7.46615	23.685	OK
ATP13A4	chr3:193119865-193272696	0	0	0	OK	0	0	0	OK	0	0	0	OK	0	0	0	OK
ATP13A5	chr3:192992830-193096514	0	0	0	OK	0	0	0	OK	0	0	0	OK	0	0	0	OK
ATP1A1	chr1:116915794-116961244	115.835	51.2493	180.421	OK	126.969	55.7231	198.214	OK	126.766	55.526	198.006	OK	76.173	33.4991	118.847	OK
ATP1A1OS	chr1:116915794-116961244	0.40476	0	8.36391	OK	1.07094	0	15.7368	OK	2.28307	0	109.407	OK	2.0331	0	17.0591	OK
ATP1A2	chr1:160085519-160113374	0	0	0	OK	0	0	0	OK	0	0	0	OK	0	0	0	OK
ATP1A3	chr19:42470733-42498382	0	0	0	OK	0	0	0	OK	0.0973275	0	0.332765	OK	0	0	0	OK
ATP1A4	chr1:160121351-160156767	0	0	0	OK	0	0	0	OK	0	0	0	OK	0	0	0	OK
ATP1B1	chr1:169075946-169337186	32.2202	13.3245	51.1159	OK	28.8855	10.9625	46.8084	OK	31.9091	13.8972	49.9209	OK	14.9153	5.23358	24.5971	OK
ATP1B2	chr17:7554253-7561089	0	0	0	OK	0	0	0	OK	0	0	0	OK	0	0	0	OK
ATP1B3	chr3:141595469-141645382	6.67741	2.21141	11.1434	OK	10.707	4.06922	17.3448	OK	6.78993	2.25295	11.3269	OK	8.5389	3.02375	14.0541	OK
ATP1B4	chrX:119495939-119517104	0	0	0	OK	0	0	0	OK	0	0	0	OK	0	0	0	OK
ATP2A1	chr16:28889808-28936532	0	0	0	OK	0.31709	0	1.20913	OK	0	0	0	OK	0	0	0	OK
ATP2A2	chr12:110719031-110788897	28.9967	12.5664	45.427	OK	37.4938	16.1286	58.859	OK	45.5194	18.924	72.1148	OK	33.5478	14.3639	52.7317	OK
ATP2A3	chr17:3827168-3867736	0.211975	0	0.810104	OK	0.128392	0	0.628279	OK	0	0	0	OK	0.122774	0	0.614579	OK
ATP2B1	chr12:89981825-90049844	9.88911	4.687	15.0912	OK	18.718	8.65383	28.7822	OK	3.8855	1.70022	6.07078	OK	7.0606	3.26184	10.8594	OK
ATP2B2	chr3:10365706-10547268	0	0	0	OK	0	0	0	OK	0	0	0	OK	0	0	0	OK
ATP2B3	chrX:152801579-152848387	0	0	0	OK	0	0	0	OK	0	0	0	OK	0	0	0	OK
ATP2B4	chr1:203595927-203713209	8.38469	3.87739	12.892	OK	4.92103	2.12929	7.71278	OK	10.4677	4.82334	16.1121	OK	7.0491	3.19044	10.9078	OK
ATP2C1	chr3:130569368-130745646	27.3528	11.7258	42.9798	OK	36.1888	14.7628	57.6147	OK	40.059	16.6064	63.5116	OK	40.2607	14.5007	66.0207	OK
ATP2C2	chr16:84402132-84497793	3.16298	0.457342	5.86862	OK	5.25634	1.11886	9.39383	OK	1.16501	0	2.43526	OK	1.0067	0	2.13648	OK
ATP4A	chr19:36041094-36054560	0	0	0	OK	0	0	0	OK	0	0	0	OK	0	0	0	OK
ATP4B	chr13:114303121-114312513	0	0	0	OK	0	0	0	OK	0	0	0	OK	0	0	0	OK
ATP5A1	chr18:43664109-43684199	91.2921	43.1941	139.39	OK	129.264	61.7864	196.741	OK	87.7798	41.4519	134.108	OK	88.1665	41.7616	134.571	OK
ATP5B	chr12:57031958-57039852	125.008	59.3566	190.66	OK	307.806	147.707	467.905	OK	180.854	86.7077	274.999	OK	177.251	85.0081	269.494	OK
ATP5C1	chr10:7830092-7849762	51.9382	16.2389	87.6374	OK	117.72	47.1111	188.329	OK	76.2407	28.4336	124.048	OK	93.5489	36.7432	150.355	OK
ATP5D	chr19:1241748-1244824	23.7997	0	48.0244	OK	20.3527	0	41.4169	OK	14.3225	0	30.2783	OK	14.072	0	31.2144	OK
ATP5E	chr20:57603732-57607422	159.02	31.1602	286.88	OK	114.057	39.1132	189.001	OK	198.746	84.5296	312.962	OK	164.241	66.7589	261.723	OK
ATP5EP2	chr13:28519342-28519710	0	0	0	OK	0	0	0	OK	0	0	0	OK	0	0	0	OK
ATP5F1	chr1:111982511-112004525	78.1943	36.5782	119.811	OK	142.626	66.7422	218.51	OK	94.0499	44.3426	143.757	OK	105.593	49.896	161.291	OK
ATP5G1	chr17:46970147-46973232	2.42891	0	6.86202	OK	13.9963	0	29.7431	OK	1.90047	0	5.7528	OK	4.08046	0	9.79875	OK
ATP5G2	chr12:54058943-54070512	13.7479	1.43031	26.0655	OK	7.0884	0	14.7099	OK	16.6011	2.35621	30.846	OK	10.4729	0.720377	20.2254	OK
ATP5G3	chr2:176040985-176046490	7.10111	2.83854	11.3637	OK	9.63807	4.06263	15.2135	OK	7.2957	2.91813	11.6733	OK	8.80474	3.40382	14.2057	OK
ATP5H	chr17:73034954-73043074	606.116	290.858	921.373	OK	883.374	400.519	1366.23	OK	654.693	294.558	1014.83	OK	693.757	333.227	1054.29	OK
ATP5I	chr4:666224-668127	353.509	130.854	576.163	OK	576.466	244.131	908.802	OK	457.54	187.269	727.81	OK	464.801	192.833	736.769	OK
ATP5J	chr21:27096790-27144771	44.0484	0	97.5154	OK	71.6858	0	149.207	OK	38.3589	0	93.5342	OK	64.8295	0	137.6	OK
ATP5J2	chr7:99006600-99063824	25.4351	0	143.679	OK	33.5835	0	226.773	OK	51.2302	0	413.235	OK	39.1224	0	121.86	OK
ATP5J2-PTCD1	chr7:99006600-99063824	0	0	0	OK	2.21281	0	8.95755	OK	0	0	0	OK	0.831274	0	8.43363	OK
ATP5L	chr11:118272103-118280562	33.0469	14.2231	51.8708	OK	35.1101	16.916	53.3043	OK	59.8486	27.7597	91.9375	OK	54.4234	24.8583	83.9884	OK
ATP5L2	chr22:43013845-43045405	0	0	0	OK	0	0	0	OK	0	0	0	OK	0	0	0	OK
ATP5O	chr21:35275756-35288158	60.1127	23.5903	96.635	OK	65.3347	26.2467	104.423	OK	53.8215	20.6679	86.9751	OK	54.312	20.9489	87.6751	OK
ATP5S	chr14:50779046-50792946	3.41662	0	7.27994	OK	3.87544	0	8.88386	OK	3.85554	0	8.71434	OK	4.04792	0	9.14299	OK
ATP5SL	chr19:41937222-41945843	7.99806	0.444874	15.5512	OK	18.6221	0.685471	36.5587	OK	23.0183	0.949822	45.0867	OK	24.8118	6.61744	43.0061	OK
ATP6AP1	chrX:153656977-153664862	3.15324	0.0368582	6.26961	OK	4.53681	0.405333	8.66828	OK	6.24018	0.941057	11.5393	OK	3.59244	0.227038	6.95785	OK
ATP6AP1L	chr5:81601165-81614147	0	0	0	OK	0	0	0	OK	0.283142	0	0.968069	OK	0	0	0	OK
ATP6AP2	chrX:40440215-40465888	16.8962	7.32153	26.4709	OK	16.4838	7.05508	25.9125	OK	17.7443	7.76744	27.7212	OK	20.832	9.17027	32.4938	OK
ATP6V0A1	chr17:40610861-40674597	1.88779	0.325545	3.45002	OK	0.982493	0	1.99957	OK	1.82734	0.299563	3.35512	OK	2.03802	0.372116	3.70393	OK
ATP6V0A2	chr12:124196864-124246301	0.369254	0.0181845	0.720324	OK	1.76464	0.557073	2.97221	OK	1.05047	0.257976	1.84296	OK	0.898646	0.184651	1.61264	OK
ATP6V0A4	chr7:138391038-138490769	0.280255	0	0.733878	OK	0.263844	0	0.713711	OK	0.145611	0	0.448151	OK	0.447466	0	1.02956	OK
ATP6V0B	chr1:44440601-44443972	1.18906	0	3.26033	OK	18.1785	3.28713	33.0699	OK	14.2196	2.16473	26.2745	OK	12.428	1.6601	23.1959	OK
ATP6V0C	chr16:2563726-2570224	11.4456	0	23.6344	OK	3.96125	0	9.87676	OK	3.9052	0	9.37379	OK	7.09711	0	15.1986	OK
ATP6V0D1	chr16:67471916-67515089	15.3084	4.3279	26.2889	OK	16.8713	4.80945	28.9332	OK	22.2126	7.3061	37.1191	OK	18.2502	5.81694	30.6834	OK
ATP6V0D2	chr8:87111138-87166454	0	0	0	OK	0	0	0	OK	0	0	0	OK	0	0	0	OK
ATP6V0E1	chr5:172410762-172461900	42.2985	16.4257	68.1712	OK	62.0727	25.8996	98.2459	OK	75.0373	32.2146	117.86	OK	54.3661	22.3162	86.416	OK
ATP6V0E2	chr7:149564782-149577787	0	0	0	OK	0.37011	0	1.25802	OK	0.16291	0	0.73296	OK	0	0	0	OK
ATP6V1A	chr3:113465865-113530905	5.41942	2.27204	8.5668	OK	11.2001	5.12423	17.276	OK	8.34486	3.71648	12.9732	OK	11.1357	5.07142	17.2001	OK
ATP6V1B1	chr2:71162997-71192561	0	0	0	OK	0	0	0	OK	0	0	0	OK	0	0	0	OK
ATP6V1B2	chr8:20054703-20079207	4.47505	1.35923	7.59087	OK	5.83215	1.94661	9.71768	OK	2.84679	0.650161	5.04342	OK	3.62126	0.97424	6.26827	OK
ATP6V1C1	chr8:104033247-104085285	7.59377	3.45789	11.7296	OK	9.5405	4.42175	14.6593	OK	11.0513	5.18323	16.9194	OK	8.67727	3.98354	13.371	OK
ATP6V1C2	chr2:10861774-10952960	0	0	0	OK	0.203899	0	2.481	OK	0.146092	0	2.11432	OK	0.137142	0	1.8263	OK
ATP6V1D	chr14:67804580-67826720	17.9747	7.52772	28.4216	OK	18.3335	7.58303	29.0839	OK	21.2685	9.09594	33.4411	OK	20.5674	8.72292	32.4118	OK
ATP6V1E1	chr22:18074902-18111588	84.5787	35.9973	133.16	OK	100.822	37.4097	164.235	OK	119.472	54.2882	184.657	OK	78.3944	33.9804	122.808	OK
ATP6V1E2	chr2:46738985-46747096	0.798328	0	1.79811	OK	0.822234	0	1.86023	OK	0.650381	0	1.51	OK	0.101017	0	0.334109	OK
ATP6V1F	chr7:128502856-128505903	8.05343	0	17.2685	OK	18.4778	0.770764	36.1848	OK	24.4496	3.33791	45.5614	OK	26.301	4.23715	48.3648	OK
ATP6V1G1	chr9:117349993-117361152	5.60571	1.83535	9.37607	OK	7.76781	2.83661	12.699	OK	8.70336	3.27598	14.1307	OK	7.08016	2.39776	11.7626	OK
ATP6V1G2	chr6:31512239-31514627	0	0	0	OK	0	0	0	OK	0	0	0	OK	0.340757	0	0.934084	OK
ATP6V1G3	chr1:198492351-198510075	0	0	0	OK	0	0	0	OK	0	0	0	OK	0	0	0	OK
ATP6V1H	chr8:54628114-54755850	29.5759	13.2346	45.9171	OK	34.4031	15.3662	53.4401	OK	29.8718	13.5171	46.2264	OK	26.9942	9.94164	44.0468	OK
ATP7A	chrX:77166193-77305892	1.33309	0.412216	2.25397	OK	1.08152	0.268006	1.89504	OK	1.29181	0.367163	2.21646	OK	1.73551	0.559565	2.91145	OK
ATP7B	chr13:52506805-52585630	0.922017	0.0702508	1.77378	OK	0.413743	0	1.04569	OK	0.570513	0	1.16814	OK	0.821326	0.0749728	1.56768	OK
ATP8A1	chr4:42410391-42659122	0	0	0	OK	0.062949	0	0.15708	OK	0.0167105	0	0.0533834	OK	0.0218923	0	0.0715531	OK
ATP8A2	chr13:25946208-26595420	0.225452	0	0.526275	OK	0.16241	0	0.405808	OK	0	0	0	OK	0	0	0	OK
ATP8B1	chr18:55313658-55470327	3.24387	1.2392	5.24854	OK	4.84277	2.00949	7.67606	OK	6.51058	2.83863	10.1825	OK	4.64218	1.89292	7.39144	OK
ATP8B2	chr1:154298035-154323780	0	0	0	OK	0.274102	0	0.625762	OK	0	0	0	OK	0	0	0	OK
ATP8B3	chr19:1782073-1812270	0	0	0	OK	0.264151	0	0.790805	OK	0.0589922	0	0.271605	OK	0.130922	0	0.409156	OK
ATP8B4	chr15:50150434-50411419	0	0	0	OK	0	0	0	OK	0.0276716	0	0.0829991	OK	0	0	0	OK
ATP8B5P	chr9:35406751-35483026	0	0	0	OK	0	0	0	OK	0.0292153	0	0.103829	OK	0.109077	0	0.299002	OK
ATP9A	chr20:50213313-50384908	4.01084	1.56092	6.46076	OK	2.79607	0.959066	4.63308	OK	3.80243	1.4528	6.15206	OK	3.07171	1.10347	5.03994	OK
ATP9B	chr18:76829396-77138282	1.00449	0.0654613	1.94353	OK	2.45857	0.549136	4.36801	OK	3.47123	0.972546	5.96992	OK	1.63252	0.264626	3.00041	OK
ATPAF1	chr1:47098410-47134099	5.16198	2.02117	8.30279	OK	9.27982	4.03533	14.5243	OK	7.18718	2.82653	11.5478	OK	6.76476	2.7071	10.8224	OK
ATPAF2	chr17:17921333-17942480	5.2473	0.165462	10.3291	OK	4.00349	0	8.24775	OK	7.56973	0.844089	14.2954	OK	4.95493	0.157333	9.75253	OK
ATPBD4	chr15:35663169-35838404	0.273545	0	0.712137	OK	0.819062	0	1.69735	OK	0.623343	0	1.34164	OK	0.38158	0	0.849834	OK
ATPIF1	chr1:28562610-28564611	476.177	217.347	735.006	OK	517.546	234.437	800.655	OK	526.43	231.64	821.221	OK	441.14	196.35	685.93	OK
ATR	chr3:142168076-142297668	4.47461	1.97142	6.97779	OK	7.79586	3.62098	11.9707	OK	4.08493	1.78104	6.38882	OK	5.23648	2.3461	8.12685	OK
ATRIP	chr3:48488217-48507054	1.31329	0	2.73804	OK	1.42819	0	2.93989	OK	2.07273	0.0840079	4.06145	OK	1.01691	0	2.18372	OK
ATRN	chr20:3451664-3631769	12.7019	4.7436	20.6601	OK	9.3365	2.54285	16.1301	OK	17.9055	5.80611	30.0049	OK	13.962	4.18812	23.736	OK
ATRNL1	chr10:116853123-117708496	0	0	0	OK	0	0	0	OK	0	0	0	OK	0	0	0	OK
ATRX	chrX:76760355-77041719	9.96625	4.58864	15.3439	OK	7.6616	3.47666	11.8465	OK	8.51527	3.85801	13.1725	OK	9.84674	4.50937	15.1841	OK
ATXN1	chr6:16299342-16761721	0.775405	0.204543	1.34627	OK	0.312232	0.0286506	0.595813	OK	1.22358	0.397028	2.05014	OK	0.986048	0.282671	1.68942	OK
ATXN10	chr22:46067677-46241187	21.9392	10.2186	33.6599	OK	24.0153	11.2375	36.7931	OK	26.9979	11.9637	42.0321	OK	23.7317	9.1659	38.2975	OK
ATXN1L	chr16:71879898-71919174	1.04857	0.185067	1.91207	OK	1.01016	0.167889	1.85244	OK	1.55988	0.371255	2.74851	OK	1.24801	0.247198	2.24883	OK
ATXN2	chr12:111890017-112037480	1.70901	0.29959	3.11842	OK	1.67195	0.272654	3.07124	OK	2.03227	0.412124	3.65242	OK	1.83576	0.344329	3.3272	OK
ATXN2L	chr16:28834413-28848558	2.65565	0.147936	5.16336	OK	3.09478	0	6.28073	OK	2.03279	0	4.46344	OK	2.08576	0	4.2167	OK
ATXN3	chr14:92524895-92572965	2.82892	1.18326	4.47457	OK	2.03147	0.636865	3.42607	OK	3.6636	1.24957	6.07764	OK	3.02195	0.931329	5.11258	OK
ATXN3L	chrX:13336767-13338518	0	0	0	OK	0	0	0	OK	0	0	0	OK	0	0	0	OK
ATXN7	chr3:63850232-63989136	1.20126	0.338949	2.06356	OK	1.08456	0.289293	1.87983	OK	1.21681	0.152566	2.28106	OK	1.39044	0.406281	2.37461	OK
ATXN7L1	chr7:105245220-105517031	0.504296	0	1.35297	OK	0.549389	0	1.45435	OK	0.227979	0	0.661006	OK	0.647376	0	1.81642	OK
ATXN7L2	chr1:110026560-110035420	0	0	0	OK	0.6571	0	1.80638	OK	0	0	0	OK	0.41027	0	1.18785	OK
ATXN7L3	chr17:42269172-42275529	13.1198	4.78226	21.4574	OK	11.7812	3.9763	19.5861	OK	15.4406	5.85114	25.0301	OK	10.1607	3.53302	16.7885	OK
ATXN7L3B	chr12:74931550-74935232	4.85146	1.66548	8.03745	OK	6.22129	2.2881	10.1545	OK	7.55397	2.93533	12.1726	OK	9.85727	4.05589	15.6587	OK
ATXN8OS	chr13:70274724-70713885	0	0	0	OK	0	0	0	OK	0	0	0	OK	0	0	0	OK
AUH	chr9:93976096-94124206	1.39862	0	2.88914	OK	1.23842	0	2.62204	OK	2.84527	0.317271	5.37327	OK	1.04103	0	2.26944	OK
AUP1	chr2:74753774-74784678	24.7706	5.09728	44.4438	OK	21.907	4.17195	39.6421	OK	32.3284	7.64999	57.0068	OK	25.1654	6.21372	44.1172	OK
AURKA	chr20:54944444-54967351	24.9541	10.338	39.5702	OK	34.386	14.0232	54.7488	OK	13.3562	5.20987	21.5025	OK	32.987	10.7615	55.2125	OK
AURKAIP1	chr1:1309109-1310818	108.514	36.8674	180.16	OK	109.562	36.3434	182.781	OK	105.308	35.6928	174.924	OK	110.907	39.2658	182.548	OK
AURKAPS1	chr1:220321609-220445843	0	0	0	OK	0.447218	0	3.10803	OK	0.224298	0	1.97052	OK	0.372	0	2.78455	OK
AURKB	chr17:8108048-8113883	2.8581	0	6.26078	OK	4.66231	0	9.60502	OK	2.29495	0	5.22806	OK	3.70752	0	7.77861	OK
AURKC	chr19:57742376-57746916	0	0	0	OK	0.280317	0	1.24679	OK	0.494257	0	1.75354	OK	0.562784	0	1.75861	OK
AUTS2	chr7:69063904-70257885	0.473735	0	1.0158	OK	0.172482	0	0.442981	OK	0.0744357	0	0.252364	OK	0.0434957	0	0.19116	OK
AVEN	chr15:34158427-34357287	11.5774	3.39702	19.7578	OK	13.3236	4.08875	22.5585	OK	7.95609	1.87587	14.0363	OK	8.03722	1.87697	14.1975	OK
AVIL	chr12:58176527-58209852	0	0	0	OK	0.0598475	0	0.497681	OK	0.054023	0	0.443409	OK	0	0	0	OK
AVL9	chr7:32535175-32758780	3.90319	0.685756	7.12063	OK	3.8831	0.759124	7.00707	OK	2.49301	0.295928	4.69009	OK	4.42545	1.00334	7.84757	OK
AVP	chr20:3063201-3065370	0	0	0	OK	0	0	0	OK	0	0	0	OK	0	0	0	OK
AVPI1	chr10:99437180-99447015	7.84691	0.386433	15.3074	OK	11.2046	1.21875	21.1904	OK	25.2231	6.70452	43.7417	OK	12.5482	2.03401	23.0623	OK
AVPR1A	chr12:63540215-63546590	0	0	0	OK	0	0	0	OK	0	0	0	OK	0	0	0	OK
AVPR1B	chr1:206224282-206231482	0	0	0	OK	0	0	0	OK	0	0	0	OK	0	0	0	OK
AVPR2	chrX:153167984-153172620	0	0	0	OK	0	0	0	OK	0	0	0	OK	0	0	0	OK
AWAT1	chrX:69454504-69460511	0	0	0	OK	0	0	0	OK	0	0	0	OK	0	0	0	OK
AWAT2	chrX:69260391-69269788	0	0	0	OK	0	0	0	OK	0	0	0	OK	0	0	0	OK
AXIN1	chr16:337439-402676	7.45158	1.23825	13.6649	OK	6.69977	0.303249	13.0963	OK	8.00133	0	16.1417	OK	6.66682	1.1454	12.1882	OK
AXIN2	chr17:63524682-63557740	0.402046	0	0.905548	OK	0	0	0	OK	0.0432094	0	0.147734	OK	0.100837	0	0.291951	OK
AXL	chr19:41725107-41767671	20.0892	9.26615	30.9123	OK	13.7651	6.0901	21.4402	OK	23.8388	7.18487	40.4928	OK	28.0358	10.1811	45.8905	OK
AZGP1	chr7:99564349-99573735	0	0	0	OK	7.0725	0.581644	13.5634	OK	1.0461	0	2.63465	OK	0	0	0	OK
AZGP1P1	chr7:99578384-99581860	0	0	0	OK	0	0	0	OK	0	0	0	OK	0	0	0	OK
AZI1	chr17:79163392-79196751	0.796565	0	2.2754	OK	0.786454	0	2.37638	OK	1.27856	0	3.35611	OK	2.08814	0	4.69518	OK
AZI2	chr3:28363844-28390618	52.3194	16.9678	87.671	OK	77.7459	29.6145	125.877	OK	95.3507	30.5207	160.181	OK	59.2399	16.4564	102.023	OK
AZIN1	chr8:103838535-103876397	15.6939	5.96535	25.4224	OK	21.1098	7.70502	34.5146	OK	21.9487	9.05642	34.841	OK	22.5467	7.7097	37.3838	OK
AZU1	chr19:827830-832017	0	0	0	OK	0	0	0	OK	0	0	0	OK	0	0	0	OK
B2M	chr15:45003684-45010357	168.335	80.5631	256.106	OK	254.09	122.075	386.105	OK	174.506	83.539	265.473	OK	155.172	74.064	236.28	OK
B3GALNT1	chr3:160801670-160823160	0.948305	0.150683	1.74593	OK	3.89033	0.854345	6.92632	OK	2.10533	0.617897	3.59277	OK	3.34459	0.775788	5.91338	OK
B3GALNT2	chr1:235530727-235667781	4.72479	0.914639	8.53495	OK	9.8455	3.14885	16.5422	OK	7.77229	2.49534	13.0492	OK	5.99914	1.62009	10.3782	OK
B3GALT1	chr2:168675181-168727366	0	0	0	OK	0	0	0	OK	0	0	0	OK	0	0	0	OK
B3GALT2	chr1:193091087-193223942	0.164106	0	0.813823	OK	0.189353	0	1.04843	OK	0.0698553	0	0.51932	OK	0	0	0	OK
B3GALT4	chr6:33244916-33246602	0	0	0	OK	0	0	0	OK	2.7608	0	6.40979	OK	1.10823	0	2.96739	OK
B3GALT5	chr21:41029253-41034815	0	0	0	OK	0.144069	0	0.411722	OK	0	0	0	OK	0	0	0	OK
B3GALT6	chr1:1167628-1170420	2.78643	0	5.75593	OK	4.76734	0.2795	9.25517	OK	3.72493	0.0742584	7.37559	OK	3.67102	0.116565	7.22548	OK
B3GALTL	chr13:31774111-31906411	0.521812	0.0415207	1.0021	OK	0.684442	0.0861384	1.28275	OK	0.636239	0.074491	1.19799	OK	1.03092	0.197276	1.86456	OK
B3GAT1	chr11:134248397-134281812	0	0	0	OK	0	0	0	OK	0	0	0	OK	0	0	0	OK
B3GAT2	chr6:71377478-71666788	0.088568	0	1.18145	OK	0	0	0	OK	0	0	0	OK	0	0	0	OK
B3GAT3	chr11:62382767-62389448	1.86868	0	4.5821	OK	1.8937	0	4.73172	OK	7.56157	0	15.1394	OK	2.50397	0	5.76824	OK
B3GNT1	chr11:66112842-66115161	0.544442	0	1.43776	OK	1.28037	0	2.95151	OK	1.60761	0	3.50419	OK	1.3594	0	3.06596	OK
B3GNT2	chr2:62423261-62451866	3.98209	1.26352	6.70065	OK	7.14463	2.73026	11.559	OK	4.21223	1.38133	7.04313	OK	5.03651	1.68385	8.38916	OK
B3GNT3	chr19:17905918-17924385	0.855184	0	1.92617	OK	2.34286	0.0950685	4.59064	OK	0.176203	0	0.528509	OK	0.590788	0	1.39602	OK
B3GNT4	chr12:122688227-122692084	0.500718	0	1.51151	OK	0.29655	0	1.00592	OK	0.803815	0	2.22843	OK	0	0	0	OK
B3GNT5	chr3:182895830-183145855	7.41128	3.30268	11.5199	OK	8.71623	3.93448	13.498	OK	14.424	6.78747	22.0605	OK	10.5379	4.81173	16.264	OK
B3GNT6	chr11:76745434-76753005	0	0	0	OK	0	0	0	OK	0	0	0	OK	0	0	0	OK
B3GNT7	chr2:232260334-232265875	1.21447	0	2.60014	OK	0	0	0	OK	0.299596	0	0.830576	OK	0.221734	0	0.641984	OK
B3GNT8	chr19:41931263-41934635	0.657752	0	1.98554	OK	0	0	0	OK	1.39479	0	3.66064	OK	0	0	0	OK
B3GNT9	chr16:67143914-67184902	4.96093	0	10.5888	OK	1.69678	0	5.4308	OK	4.31577	0	9.71068	OK	2.23133	0	5.86728	OK
B3GNTL1	chr17:80901666-81009686	1.06491	0	2.81221	OK	2.56981	0	5.92394	OK	0.882545	0	2.44669	OK	2.83161	0	6.27188	OK
B4GALNT1	chr12:58013692-58026985	0	0	0	OK	0	0	0	OK	0	0	0	OK	0.382568	0	1.0487	OK
B4GALNT2	chr17:47209821-47247351	0	0	0	OK	0	0	0	OK	0	0	0	OK	0	0	0	OK
B4GALNT3	chr12:569542-671058	0	0	0	OK	0.215407	0	0.640614	OK	0	0	0	OK	0	0	0	OK
B4GALNT4	chr11:369794-382117	0	0	0	OK	0.723433	0	1.98873	OK	0.413261	0	1.23955	OK	0.650824	0	1.74265	OK
B4GALT1	chr9:33110638-33167356	12.2324	5.38627	19.0785	OK	8.81019	3.60941	14.011	OK	9.34871	3.85962	14.8378	OK	9.66602	4.01329	15.3188	OK
B4GALT2	chr1:44444865-44456840	4.89427	0	10.0997	OK	4.74299	0	10.13	OK	5.05447	0	10.3648	OK	2.98484	0	6.34185	OK
B4GALT3	chr1:161141099-161147758	4.97674	0.664539	9.28894	OK	3.25626	0	6.62521	OK	2.53854	0	5.40069	OK	1.62342	0	3.4853	OK
B4GALT4	chr3:118930588-118959752	7.33225	1.37267	13.2918	OK	10.5614	3.7321	17.3908	OK	9.43433	3.28867	15.58	OK	7.30795	1.77392	12.842	OK
B4GALT5	chr20:48249482-48330421	10.0596	4.33319	15.7861	OK	12.1294	5.32077	18.938	OK	15.3605	6.95146	23.7695	OK	14.1754	6.3725	21.9784	OK
B4GALT6	chr18:29202208-29264686	0.222252	0	0.452564	OK	0.554585	0.0904392	1.01873	OK	0.145621	0	0.313663	OK	0.338348	0.0107435	0.665952	OK
B4GALT7	chr5:177027118-177037346	4.53781	0	9.37378	OK	5.19729	0	10.7071	OK	6.00867	0	12.1033	OK	4.85172	0	9.81119	OK
B9D1	chr17:19246482-19266046	0	0	0	OK	4.56405	0	10.0132	OK	1.13457	0	3.14538	OK	2.83517	0	6.5312	OK
B9D2	chr19:41860321-41889987	3.04903	0	7.80197	OK	0	0	0	OK	1.0732	0	4.13085	OK	2.87258	0	7.2748	OK
BAALC	chr8:104145190-104242533	0	0	0	OK	0	0	0	OK	0	0	0	OK	0	0	0	OK
BAAT	chr9:104122698-104147287	0	0	0	OK	0	0	0	OK	0.109963	0	0.305467	OK	0	0	0	OK
BACE1	chr11:117156414-117186972	1.57346	0.409508	2.73741	OK	0.69641	0.0768352	1.31598	OK	1.71004	0.449834	2.97024	OK	1.70983	0.16381	3.25584	OK
BACE2	chr21:42539727-42648524	6.802	1.8464	11.7576	OK	7.46301	1.90742	13.0186	OK	7.97416	1.3084	14.6399	OK	4.64905	0.922735	8.37537	OK
BACH1	chr21:30671219-30734217	23.672	9.48471	37.8593	OK	20.9149	6.77869	35.0511	OK	18.7685	4.43015	33.1069	OK	12.5621	4.11332	21.0108	OK
BACH2	chr6:90636246-91006627	0.609345	0.109439	1.10925	OK	0.0893057	0	0.222753	OK	1.09629	0.295744	1.89684	OK	0.363769	0.0236548	0.703884	OK
BAD	chr11:64037299-64056972	3.53855	0	9.13861	OK	13.1498	0	27.6256	OK	28.1051	3.91514	52.2951	OK	18.8405	1.294	36.3871	OK
BAG1	chr9:33252469-33264759	10.013	4.1705	15.8555	OK	6.23627	2.30152	10.171	OK	19.8708	9.07242	30.6692	OK	7.26187	2.79288	11.7309	OK
BAG2	chr6:57037103-57050012	2.85559	0.692445	5.01875	OK	8.15349	3.10734	13.1996	OK	4.73475	1.51874	7.95075	OK	3.21362	0.79522	5.63201	OK
BAG3	chr10:121410881-121437329	6.84616	1.60375	12.0886	OK	7.75382	1.89279	13.6148	OK	28.1441	11.5198	44.7685	OK	4.55915	0.799955	8.31835	OK
BAG4	chr8:38034105-38068537	4.91242	1.17132	8.65351	OK	4.97987	1.205	8.75475	OK	5.54097	1.44411	9.63784	OK	4.52725	1.0271	8.02741	OK
BAG5	chr14:104022880-104029151	6.46454	2.40366	10.5254	OK	9.15675	3.59498	14.7185	OK	7.73831	2.99457	12.4821	OK	7.97473	3.38302	12.5664	OK
BAG6	chr6:31606804-31620477	12.8478	1.97275	23.7229	OK	9.61913	0.883047	18.3552	OK	13.2323	1.64875	24.8158	OK	9.4348	1.12129	17.7483	OK
BAGE	chr21:11020841-11098937	0	0	0	OK	0	0	0	OK	0	0	0	OK	0	0	0	OK
BAGE2	chr21:11020841-11098937	0	0	0	OK	0	0	0	OK	0	0	0	OK	0	0	0	OK
BAGE4	chr21:11020841-11098937	0.0432244	0	0.215755	OK	0.040386	0	0.283074	OK	0.0432875	0	0.277358	OK	0.0364722	0	0.271977	OK
BAGE5	chr21:11020841-11098937	0.150354	0	0.490355	OK	0.417566	0	1.09751	OK	0.249339	0	0.732154	OK	0.512916	0	1.25615	OK
BAHCC1	chr17:79373539-79433358	0.429563	0	1.00273	OK	0	0	0	OK	0.182564	0	0.506124	OK	0.0678045	0	0.224261	OK
BAHD1	chr15:40733410-40760441	1.39766	0	2.84601	OK	0.747947	0	1.69216	OK	0.900135	0	1.96206	OK	1.06892	0	2.24267	OK
BAI1	chr8:143545376-143626368	0	0	0	OK	0	0	0	OK	0	0	0	OK	0	0	0	OK
BAI2	chr1:32192717-32229648	0.319469	0	0.843649	OK	0.387575	0	1.00889	OK	0	0	0	OK	0.183579	0	0.531515	OK
BAI3	chr6:69345631-70099403	0	0	0	OK	0	0	0	OK	0	0	0	OK	0	0	0	OK
BAIAP2	chr17:79008946-79156964	7.64216	0.533522	14.7508	OK	5.24333	0.497757	9.98891	OK	8.3531	0	17.8018	OK	6.30448	0	13.9536	OK
BAIAP2L1	chr7:97910978-98030427	16.1069	6.00028	26.2136	OK	18.5892	6.58804	30.5904	OK	22.4472	8.97994	35.9144	OK	16.8335	6.30524	27.3618	OK
BAIAP2L2	chr22:38480895-38506676	0	0	0	OK	0	0	0	OK	0	0	0	OK	0	0	0	OK
BAIAP3	chr16:1383605-1401873	0	0	0	OK	0	0	0	OK	0.129439	0	1.09719	OK	0	0	0	OK
BAK1	chr6:33540322-33548070	6.89271	1.15986	12.6256	OK	7.9111	1.46658	14.3556	OK	7.42962	1.34562	13.5136	OK	5.63168	0.858048	10.4053	OK
BAMBI	chr10:28966423-28971868	0	0	0	OK	0.228953	0	0.680899	OK	0.314226	0	0.871135	OK	0	0	0	OK
BANF1	chr11:65764016-65771617	9.66828	0	21.9799	OK	11.063	0	24.2596	OK	7.41549	0	19.068	OK	11.7093	0	24.9696	OK
BANF2	chr20:17674319-17716517	0	0	0	OK	0	0	0	OK	0	0	0	OK	0	0	0	OK
BANK1	chr4:102711763-102995969	0.346097	0	0.762126	OK	0.939451	0	1.89465	OK	0.40562	0	0.866705	OK	0.195124	0	0.486834	OK
BANP	chr16:87985037-88110924	3.63867	0.0129879	7.26435	OK	3.13503	0	6.72826	OK	7.74792	0.162933	15.3329	OK	4.17477	0	9.161	OK
BAP1	chr3:52435024-52444009	9.22789	2.78038	15.6754	OK	10.8433	3.37143	18.3152	OK	9.55468	2.85125	16.2581	OK	8.09354	2.33987	13.8472	OK
BARD1	chr2:215593274-215674428	4.88181	1.45877	8.30485	OK	8.73458	3.25041	14.2188	OK	4.50107	1.31304	7.6891	OK	8.43289	3.13776	13.728	OK
BARHL1	chr9:135457992-135465640	0	0	0	OK	0	0	0	OK	0	0	0	OK	0	0	0	OK
BARHL2	chr1:91177578-91182794	0	0	0	OK	0	0	0	OK	0	0	0	OK	0	0	0	OK
BARX1	chr9:96713908-96717608	0	0	0	OK	0	0	0	OK	0	0	0	OK	0	0	0	OK
BARX2	chr11:129245880-129322174	0	0	0	OK	0	0	0	OK	0	0	0	OK	0	0	0	OK
BASE	chr20:31781410-31798268	0	0	0	OK	0	0	0	OK	0	0	0	OK	0	0	0	OK
BASP1	chr5:17217749-17276943	10.8568	3.29759	18.416	OK	6.20245	1.33705	11.0679	OK	10.3814	3.02842	17.7343	OK	8.93548	2.42144	15.4495	OK
BASP1P1	chr13:23471168-23472320	0	0	0	OK	0	0	0	OK	0	0	0	OK	0	0	0	OK
BAT1	chr6:31496738-31510225	35.3715	11.3735	59.3695	OK	51.7022	17.2309	86.1735	OK	24.7553	6.12473	43.3859	OK	39.3708	13.5012	65.2404	OK
BATF	chr14:75988783-76013334	16.9763	1.77784	32.1747	OK	15.1445	0.465335	29.8236	OK	22.6457	3.21558	42.0758	OK	7.07474	0	15.0145	OK
BATF2	chr11:64755416-64764517	0.275406	0	0.831362	OK	0.157578	0	0.534518	OK	0.589733	0	1.54776	OK	0.485784	0	1.30074	OK
BATF3	chr1:212859758-212873327	0	0	0	OK	0.468272	0	1.58842	OK	0	0	0	OK	0	0	0	OK
BAX	chr19:49458116-49465055	76.3717	19.9517	132.792	OK	85.3202	23.1847	147.456	OK	100.975	31.5444	170.405	OK	131.802	40.1304	223.473	OK
BAZ1A	chr14:35221936-35344853	21.4228	8.20817	34.6375	OK	19.5829	9.33807	29.8277	OK	20.2656	9.68408	30.8472	OK	12.8801	6.02505	19.7352	OK
BAZ1B	chr7:72854727-72936615	26.4559	12.6153	40.2966	OK	26.4176	12.5644	40.2708	OK	17.6882	8.27926	27.0972	OK	19.6347	9.23481	30.0346	OK
BAZ2A	chr12:56915608-57030163	8.01076	2.8884	13.1331	OK	4.95998	1.40513	8.51484	OK	7.48079	2.77486	12.1867	OK	6.38844	2.28152	10.4954	OK
BAZ2B	chr2:160175489-160473059	6.50691	3.00849	10.0053	OK	2.93183	1.21655	4.64712	OK	5.41122	2.45672	8.36572	OK	7.65508	3.55898	11.7512	OK
BBC3	chr19:47724078-47736023	8.08955	0	16.2236	OK	7.62757	0	16.3163	OK	7.52952	0	16.8909	OK	7.79037	0	15.761	OK
BBIP1	chr10:112631552-112679124	1.55703	0	5.10442	OK	2.91567	0	8.01661	OK	2.10261	0	8.45189	OK	2.34137	0	9.54019	OK
BBOX1	chr11:27062508-27149354	0.587034	0	1.3222	OK	0.132472	0	0.393967	OK	0.0618517	0	0.211472	OK	0.369466	0	0.900838	OK
BBS1	chr11:66278118-66301084	0.46255	0	1.07974	OK	0.412792	0	0.998677	OK	2.06266	0.192535	3.93279	OK	2.33896	0.29091	4.387	OK
BBS10	chr12:76738265-76742222	1.09532	0.236482	1.95415	OK	1.12218	0.244882	1.99949	OK	1.7468	0.504702	2.98889	OK	1.54875	0.393919	2.70358	OK
BBS12	chr4:123653856-123666098	0.332394	0	0.717234	OK	0.344947	0	0.743292	OK	0.952049	0.119753	1.78435	OK	0.444104	0	0.914959	OK
BBS2	chr16:56518258-56554008	15.8341	6.62415	25.044	OK	10.5176	3.96276	17.0724	OK	11.1453	4.34055	17.95	OK	15.7318	6.57293	24.8907	OK
BBS4	chr15:72978525-73030817	5.65399	1.63016	9.67782	OK	3.72853	0.832787	6.62427	OK	3.90495	0.918141	6.89175	OK	4.95696	1.35285	8.56106	OK
BBS5	chr2:170336005-170363165	1.71024	0.179104	3.24137	OK	1.57045	0.117434	3.02347	OK	1.86509	0.237977	3.4922	OK	2.76582	0.507965	5.02367	OK
BBS7	chr4:122745634-122791642	7.41535	2.26023	12.5705	OK	7.70824	1.98877	13.4277	OK	9.95958	3.25314	16.666	OK	11.7185	4.21125	19.2257	OK
BBS9	chr7:33169151-33645680	1.45167	0.268497	2.63485	OK	1.27584	0.195192	2.35648	OK	2.37019	0.686824	4.05356	OK	2.42898	0.705099	4.15285	OK
BBX	chr3:107241782-107530049	11.2036	4.21408	18.1931	OK	8.38906	2.72931	14.0488	OK	8.09137	3.80563	12.3771	OK	9.08033	2.89526	15.2654	OK
BCAM	chr19:45312337-45324678	0	0	0	OK	0	0	0	OK	0.277976	0	1.18274	OK	0.585589	0	1.92653	OK
BCAN	chr1:156611739-156629320	0	0	0	OK	0.15188	0	0.522757	OK	0	0	0	OK	0	0	0	OK
BCAP29	chr7:107220421-107263762	10.4508	4.37702	16.5245	OK	17.0998	7.73789	26.4618	OK	11.4011	3.89259	18.9095	OK	15.1983	6.81128	23.5853	OK
BCAP31	chrX:152965946-152990201	88.1512	37.8882	138.414	OK	51.0694	16.7073	85.4315	OK	77.3021	33.8837	120.72	OK	46.1986	15.5661	76.8311	OK
BCAR1	chr16:75262927-75301951	4.17156	0	8.8242	OK	4.57732	0	11.4176	OK	7.31316	0.480854	14.1455	OK	3.93342	0	9.5245	OK
BCAR3	chr1:94027348-94147385	11.1928	3.34913	19.0365	OK	11.882	4.10428	19.6597	OK	12.9931	4.81663	21.1696	OK	11.6125	4.09409	19.1309	OK
BCAR4	chr16:11913691-11922689	0	0	0	OK	0	0	0	OK	0	0	0	OK	0	0	0	OK
BCAS1	chr20:52560078-52687304	0	0	0	OK	0	0	0	OK	0.303702	0	0.720974	OK	0	0	0	OK
BCAS2	chr1:115110180-115124265	46.6896	21.4923	71.887	OK	88.8286	42.2061	135.451	OK	72.7644	34.4444	111.085	OK	53.4259	24.738	82.1137	OK
BCAS3	chr17:58755171-59470199	1.39807	0.106597	2.68955	OK	1.08663	0	2.23176	OK	1.05356	0	2.161	OK	1.1379	0.0173463	2.25845	OK
BCAS4	chr20:49411466-49493714	0.834112	0	2.28709	OK	0.487116	0	1.69521	OK	2.52658	0	5.67444	OK	3.48901	0	8.95906	OK
BCAT1	chr12:24962957-25102393	0	0	0	OK	0.020744	0	0.0660774	OK	0	0	0	OK	0	0	0	OK
BCAT2	chr19:49298318-49314320	4.85387	0	10.4079	OK	5.45345	0	14.1681	OK	10.8413	0	22.8782	OK	6.92011	0	13.8524	OK
BCCIP	chr10:127512103-127569884	37.5192	12.904	62.1344	OK	93.8031	39.0953	148.511	OK	40.5733	11.1473	69.9993	OK	39.5499	7.46147	71.6383	OK
BCDIN3D	chr12:50222325-50236912	0.222543	0	0.532749	OK	0.730087	0	1.48545	OK	0.682063	0	1.41701	OK	0.470689	0	1.01714	OK
BCHE	chr3:165490691-165555253	0	0	0	OK	0.353543	0	0.786959	OK	2.32023	0.535211	4.10525	OK	2.7629	0.67709	4.84872	OK
BCKDHA	chr19:41903693-41930910	2.38901	0	5.49674	OK	1.94169	0	4.92295	OK	6.59908	0.034075	13.1641	OK	8.24411	0.962366	15.5258	OK
BCKDHB	chr6:80816343-81055987	3.06213	0	6.53144	OK	5.98333	1.11632	10.8503	OK	4.28745	0.620767	7.95412	OK	5.64962	0.79666	10.5026	OK
BCKDK	chr16:31119661-31124112	1.46172	0	3.54446	OK	1.9775	0	4.56723	OK	1.49797	0	3.60248	OK	1.88886	0	4.24648	OK
BCL10	chr1:85731459-85742587	2.72698	0.898025	4.55594	OK	4.2829	1.62999	6.93582	OK	6.71394	2.80044	10.6274	OK	4.38775	1.60734	7.16817	OK
BCL11A	chr2:60678301-60780633	0.0897366	0	0.214359	OK	0.0270521	0	0.144803	OK	0.0384579	0	0.165887	OK	0.0533333	0	0.203714	OK
BCL11B	chr14:99635624-99737822	0.348921	0	0.705815	OK	0.391002	0.00123093	0.780773	OK	0.338028	0	0.699728	OK	0.257918	0	0.555305	OK
BCL2	chr18:60790578-60986613	0.845706	0	2.31888	OK	0.244747	0	0.842396	OK	0	0	0	OK	0.0181599	0	0.072739	OK
BCL2A1	chr15:80253231-80263643	0	0	0	OK	0.835993	0	2.25858	OK	0.311088	0	1.09639	OK	0	0	0	OK
BCL2L1	chr20:30252260-30310656	60.3646	25.6505	95.0788	OK	48.4746	19.3222	77.6269	OK	39.2725	15.6366	62.9083	OK	22.2018	7.6913	36.7122	OK
BCL2L10	chr15:52401821-52404972	0	0	0	OK	1.72999	0	4.75578	OK	2.10975	0	5.53706	OK	0.586553	0	1.94	OK
BCL2L11	chr2:111878490-111926022	0.202169	0	0.462827	OK	0.28834	0	1.35415	OK	0.782331	0	2.6181	OK	0.854915	0.103764	1.60607	OK
BCL2L12	chr19:50162825-50177173	2.49326	0	6.84264	OK	5.6487	0	12.0503	OK	8.13545	0	17.1557	OK	12.6679	0.553388	24.7823	OK
BCL2L13	chr22:18121484-18211989	14.3488	5.96963	22.7279	OK	18.9465	8.18547	29.7074	OK	21.9035	9.71254	34.0944	OK	13.3679	5.50038	21.2354	OK
BCL2L14	chr12:12223877-12252627	0	0	0	OK	0	0	0	OK	0	0	0	OK	0	0	0	OK
BCL2L15	chr1:114419435-114430169	0	0	0	OK	0	0	0	OK	0.0144661	0	0.0494601	OK	0	0	0	OK
BCL2L2	chr14:23775970-23795394	6.08676	0	14.7398	OK	5.9301	0	13.3434	OK	5.7849	0	15.0775	OK	4.72903	0	11.0683	OK
BCL2L2-PABPN1	chr14:23775970-23795394	36.3574	11.3794	61.3353	OK	34.3471	9.67816	59.0161	OK	46.3873	15.7364	77.0382	OK	35.2894	10.8513	59.7276	OK
BCL3	chr19:45251977-45263301	0	0	0	OK	0.379972	0	1.2889	OK	0.717825	0	2.15307	OK	1.1239	0	3.00936	OK
BCL6	chr3:187416046-187463513	0.166161	0	0.455604	OK	0	0	0	OK	0.332961	0	0.836953	OK	0	0	0	OK
BCL6B	chr17:6926368-6932961	0	0	0	OK	0	0	0	OK	0	0	0	OK	0	0	0	OK
BCL7A	chr12:122459860-122499950	0.52992	0	1.21391	OK	1.20804	0	2.58136	OK	1.78507	0.145549	3.4246	OK	0.789596	0	1.6961	OK
BCL7B	chr7:72950682-72972065	9.26757	1.67755	16.8576	OK	21.5262	4.20737	38.845	OK	18.8392	3.5551	34.1233	OK	13.3553	0.894361	25.8163	OK
BCL7C	chr16:30899115-30905399	17.8322	1.1621	34.5023	OK	13.5576	0	27.5131	OK	19.6412	1.70367	37.5788	OK	23.8933	3.25602	44.5307	OK
BCL8	chr15:20874796-20961480	0	0	0	OK	0	0	0	OK	5.06564	0	11.5399	OK	9.76625	0	20.0851	OK
BCL9	chr1:147013181-147098015	0.31684	0	0.694049	OK	0.207663	0	0.489353	OK	0.311537	0	0.688038	OK	0.0656342	0	0.19003	OK
BCL9L	chr11:118754540-118781613	2.56402	0.366708	4.76134	OK	1.31315	0	2.67221	OK	2.06819	0.192018	3.94437	OK	2.22807	0.287007	4.16914	OK
BCLAF1	chr6:136578000-136610989	8.45071	3.86693	13.0345	OK	8.68821	4.26949	13.1069	OK	7.35318	3.45143	11.2549	OK	8.50561	3.83709	13.1741	OK
BCMO1	chr16:81272295-81324747	0	0	0	OK	0	0	0	OK	0	0	0	OK	0	0	0	OK
BCO2	chr11:112046207-112089649	0	0	0	OK	0.176008	0	0.490071	OK	0.323474	0	0.7769	OK	0.195428	0	0.539581	OK
BCOR	chrX:39910498-40036582	1.15223	0.162477	2.14199	OK	1.08034	0.123362	2.03731	OK	1.16862	0.167392	2.16984	OK	1.62484	0.150108	3.09957	OK
BCORL1	chrX:129139163-129192058	0.118968	0	0.314169	OK	0.0345243	0	0.11711	OK	0.38531	0	0.839877	OK	0.330124	0	0.731208	OK
BCORP1	chrY:21617316-21665039	0	0	0	OK	0	0	0	OK	0	0	0	OK	0	0	0	OK
BCR	chr22:23522551-23660224	9.12565	3.45901	14.7923	OK	7.02183	2.35373	11.6899	OK	5.5821	1.74125	9.42295	OK	5.66987	1.853	9.48674	OK
BCRP2	chr22:21457304-21476575	0.330533	0	0.922177	OK	0.190807	0	0.599945	OK	0.23877	0	0.716174	OK	0.0639613	0	0.250448	OK
BCRP3	chr22:25028881-25055114	0.266867	0	0.969683	OK	0.445488	0	1.71665	OK	0.13385	0	0.816037	OK	1.01908	0	2.72956	OK
BCS1L	chr2:219524378-219528166	5.89775	0.720442	11.0751	OK	20.5999	2.84819	38.3516	OK	7.84167	0	16.3243	OK	7.06797	0	14.8131	OK
BCYRN1	chrX:70430034-70948962	0	0	0	OK	27.9706	0	387.351	OK	25.5573	0	362.404	OK	14.6208	0	272.725	OK
BDH1	chr3:197236653-197300194	1.1882	0	2.47669	OK	0.795759	0	1.80291	OK	0.847416	0	1.86453	OK	1.24721	0	2.56146	OK
BDH2	chr4:103998781-104021024	1.13269	0.182186	2.0832	OK	1.33641	0.238373	2.43445	OK	1.33806	0.25115	2.42498	OK	1.3636	0.227321	2.49988	OK
BDKRB1	chr14:96722558-96731100	0	0	0	OK	0	0	0	OK	0.227545	0	0.777981	OK	0.247447	0	0.818423	OK
BDKRB2	chr14:96671134-96710666	4.26018	1.13971	7.38065	OK	5.69125	1.70388	9.67861	OK	1.64117	0.173483	3.10886	OK	0.713468	0	1.4969	OK
BDNF	chr11:27528398-27743605	0.0660996	0	0.195897	OK	0.547367	0	1.17262	OK	1.5986	0.357528	2.83967	OK	0.495884	0	0.996447	OK
BDNF-AS1	chr11:27528398-27743605	0.147408	0	0.535619	OK	0.322799	0	0.998588	OK	0.179393	0	0.82186	OK	0	0	0	OK
BDP1	chr5:70751441-70863649	8.0768	3.84124	12.3123	OK	8.54155	4.06338	13.0197	OK	5.08168	2.3639	7.79945	OK	7.88928	3.73674	12.0418	OK
BEAN1	chr16:66460815-66527432	0	0	0	OK	0	0	0	OK	0	0	0	OK	0	0	0	OK
BECN1	chr17:40950853-40976310	20.4813	8.7726	32.19	OK	21.8493	9.30248	34.3961	OK	21.4423	9.20503	33.6795	OK	22.061	9.47706	34.6448	OK
BEGAIN	chr14:101003483-101036131	0	0	0	OK	0.291912	0	1.30218	OK	0	0	0	OK	0.27502	0	1.28885	OK
BEND2	chrX:18181050-18239024	0	0	0	OK	0	0	0	OK	0	0	0	OK	0	0	0	OK
BEND3	chr6:107386384-107435636	0.725183	0.0577029	1.39266	OK	0.586674	0.0118808	1.16147	OK	0.732122	0.0531291	1.41112	OK	0.571147	0.0112801	1.13101	OK
BEND4	chr4:42112869-42154895	0	0	0	OK	0	0	0	OK	0	0	0	OK	0	0	0	OK
BEND5	chr1:48998526-50489626	0	0	0	OK	0	0	0	OK	0	0	0	OK	0	0	0	OK
BEND6	chr6:56819772-56892142	0.814835	0.025694	1.60398	OK	0.399225	0	0.875874	OK	1.71611	0.310814	3.12141	OK	0.645036	0	1.32657	OK
BEND7	chr10:13480483-13544976	0.141703	0	0.464893	OK	0.401125	0	1.0569	OK	1.44426	0	3.2951	OK	0.782596	0	1.74283	OK
BEST1	chr11:61717355-61735132	0.625147	0	11.6175	OK	0.275107	0	8.15443	OK	0.362596	0	14.1173	OK	0.65872	0	10.0054	OK
BEST2	chr19:12863406-12869271	0	0	0	OK	0	0	0	OK	0.500784	0	1.50207	OK	0	0	0	OK
BEST3	chr12:70047388-70093196	0	0	0	OK	0.0322276	0	0.131682	OK	0	0	0	OK	0	0	0	OK
BEST4	chr1:45249256-45253426	0	0	0	OK	0	0	0	OK	0	0	0	OK	0	0	0	OK
BET1	chr7:93620999-93633690	0.589579	0.0546496	1.12451	OK	1.47306	0.371655	2.57447	OK	0.96285	0.180724	1.74498	OK	1.3877	0.302731	2.47266	OK
BET1L	chr11:202923-207422	2.47769	0.148004	4.80737	OK	4.45848	0.591932	8.32502	OK	3.38855	0.408311	6.3688	OK	3.14743	0.42853	5.86634	OK
BET3L	chr6:116817650-116880031	0	0	0	OK	0	0	0	OK	0	0	0	OK	0	0	0	OK
BEX1	chrX:102317580-102319168	0	0	0	OK	0	0	0	OK	0	0	0	OK	0	0	0	OK
BEX2	chrX:102564273-102565974	0	0	0	OK	2.16643	0	5.31685	OK	1.33259	0	3.71126	OK	0.975586	0	2.79952	OK
BEX4	chrX:102470019-102472122	0	0	0	OK	0	0	0	OK	0	0	0	OK	0	0	0	OK
BEX5	chrX:101408678-101410986	0	0	0	OK	0	0	0	OK	0.474137	0	1.66804	OK	0.596652	0	1.86466	OK
BFAR	chr16:14726667-14763093	15.2096	6.39632	24.0229	OK	22.0279	9.76833	34.2874	OK	22.7926	10.1993	35.3859	OK	17.0045	7.28652	26.7224	OK
BFSP1	chr20:17474549-17539605	0.231919	0	0.829978	OK	0.552969	0	1.53081	OK	0.118167	0	0.526528	OK	0.563119	0	1.59183	OK
BFSP2	chr3:133118789-133194056	0	0	0	OK	0	0	0	OK	0	0	0	OK	0	0	0	OK
BGLAP	chr1:156182778-156213123	0	0	0	OK	0	0	0	OK	0	0	0	OK	0	0	0	OK
BGN	chrX:152760346-152775004	0	0	0	OK	0.151566	0	0.514125	OK	0	0	0	OK	0	0	0	OK
BHLHA15	chr7:97841565-97842271	0	0	0	OK	0	0	0	OK	0	0	0	OK	0	0	0	OK
BHLHA9	chr17:1173857-1174565	0	0	0	OK	0	0	0	OK	0	0	0	OK	0	0	0	OK
BHLHB9	chrX:101975641-102007369	0.170581	0	0.413915	OK	0.908906	0.125168	1.69264	OK	1.20116	0.191944	2.21037	OK	0.692359	0.0449859	1.33973	OK
BHLHE22	chr8:65492813-65496186	0	0	0	OK	0	0	0	OK	0	0	0	OK	0	0	0	OK
BHLHE23	chr20:61637330-61638387	0	0	0	OK	0	0	0	OK	0	0	0	OK	0	0	0	OK
BHLHE40	chr3:5021096-5026865	16.1884	6.56386	25.813	OK	8.2307	2.65398	13.8074	OK	13.6861	5.27487	22.0972	OK	15.6037	6.24399	24.9634	OK
BHLHE41	chr12:26272958-26278003	0.0511814	0	0.1545	OK	0.964209	0.10488	1.82354	OK	1.35618	0.240982	2.47137	OK	0.314877	0	0.697437	OK
BHMT	chr5:78407603-78428113	0	0	0	OK	0	0	0	OK	0	0	0	OK	0	0	0	OK
BHMT2	chr5:78365546-78385897	0	0	0	OK	0	0	0	OK	0	0	0	OK	0	0	0	OK
BICC1	chr10:60272903-60588845	0	0	0	OK	0	0	0	OK	0	0	0	OK	0	0	0	OK
BICD1	chr12:32260184-32531141	2.15852	0.322148	3.99489	OK	1.44964	0.00455525	2.89473	OK	2.20681	0.348707	4.06491	OK	2.86026	0.467617	5.25291	OK
BICD2	chr9:95473644-95527083	5.04407	1.52744	8.56071	OK	3.72816	0.952315	6.504	OK	3.82917	1.07405	6.5843	OK	3.18923	0.737919	5.64054	OK
BID	chr22:18216905-18257258	5.6885	1.63651	9.74048	OK	5.92773	1.06928	10.7862	OK	4.52737	0.988186	8.06655	OK	2.26929	0.303701	4.23488	OK
BIK	chr22:43506756-43525718	6.45787	0.318027	12.5977	OK	5.69606	0	11.4811	OK	9.53068	1.06275	17.9986	OK	3.92837	0	8.24198	OK
BIN1	chr2:127805606-127864864	5.33306	0.538426	10.1277	OK	6.71305	0.739754	12.6863	OK	3.12093	0	6.45759	OK	2.71246	0	6.49895	OK
BIN2	chr12:51674821-51717938	0	0	0	OK	0	0	0	OK	0.209899	0	0.581906	OK	0.0828668	0	0.274079	OK
BIN3	chr8:22462144-22526661	4.4503	0	11.0733	OK	2.62108	0	7.99662	OK	2.19409	0	6.75934	OK	3.84097	0	9.98812	OK
BIRC2	chr11:102217965-102249401	10.0169	4.52593	15.5078	OK	13.1273	6.05667	20.1979	OK	14.4801	6.75791	22.2024	OK	17.5854	8.24757	26.9231	OK
BIRC3	chr11:102188193-102208465	17.4849	6.74984	28.2199	OK	32.6088	11.1091	54.1085	OK	32.598	11.2837	53.9124	OK	44.535	10.1483	78.9217	OK
BIRC5	chr17:76210276-76221716	8.40982	2.65045	14.1692	OK	17.9948	6.994	28.9955	OK	6.76762	0.944537	12.5907	OK	11.9232	2.31682	21.5295	OK
BIRC6	chr2:32582095-32843965	7.55148	3.60167	11.5013	OK	8.75359	4.18941	13.3178	OK	8.18802	3.91408	12.462	OK	9.18939	4.40351	13.9753	OK
BIRC7	chr20:61867275-61871854	0	0	0	OK	0	0	0	OK	0	0	0	OK	0	0	0	OK
BIRC8	chr19:53792853-53794875	0	0	0	OK	0	0	0	OK	0	0	0	OK	0	0	0	OK
BIVM	chr13:103436630-103493888	3.864	1.05487	6.67312	OK	6.93373	1.76957	12.0979	OK	3.99949	0.529411	7.46956	OK	6.00059	1.67824	10.3229	OK
BLCAP	chr20:36145818-36156333	31.4385	13.4984	49.3786	OK	24.7558	10.1204	39.3912	OK	31.3885	11.1514	51.6257	OK	25.5086	8.53102	42.4861	OK
BLID	chr11:121959810-122073770	0.815732	0	2.71035	OK	0.476106	0	2.20719	OK	0	0	0	OK	0	0	0	OK
BLK	chr8:11351520-11422108	0	0	0	OK	0	0	0	OK	0	0	0	OK	0	0	0	OK
BLM	chr15:91260578-91358686	2.17114	0.659451	3.68284	OK	5.69587	2.34812	9.04361	OK	0.488728	0.0192928	0.958164	OK	3.07004	1.0645	5.07559	OK
BLMH	chr17:28575222-28619074	7.82956	2.63518	13.0239	OK	9.3509	3.31467	15.3871	OK	4.93652	1.35253	8.52052	OK	4.89249	1.34456	8.44042	OK
BLNK	chr10:97951454-98031333	0	0	0	OK	0	0	0	OK	0	0	0	OK	0	0	0	OK
BLOC1S1	chr12:56109817-56118526	52.2448	7.56424	96.9253	OK	44.3952	0	88.9959	OK	42.2336	4.86433	79.6029	OK	51.0327	14.5598	87.5055	OK
BLOC1S1-RDH5	chr12:56109817-56118526	0.350081	0	2.70107	OK	0	0	0	OK	0.881124	0	4.44342	OK	0	0	0	OK
BLOC1S2	chr10:102033712-102046439	13.5929	5.7443	21.4416	OK	15.1997	6.51126	23.8882	OK	14.0575	5.95655	22.1584	OK	17.7095	7.71202	27.707	OK
BLOC1S3	chr19:45682002-45685058	0	0	0	OK	0.110829	0	0.375942	OK	0.335301	0	0.92956	OK	0.719495	0	1.70015	OK
BLVRA	chr7:43798271-43846941	18.1228	5.32238	30.9232	OK	16.9418	4.61324	29.2704	OK	21.5903	6.87909	36.3016	OK	27.827	9.72778	45.9262	OK
BLVRB	chr19:40953690-40971725	21.5258	2.71431	40.3372	OK	7.61671	0	16.4943	OK	41.9323	10.1269	73.7377	OK	18.7503	2.33209	35.1686	OK
BLZF1	chr1:169337193-169396670	3.59703	0.92372	6.27035	OK	7.13998	2.40998	11.87	OK	4.6118	1.14518	8.07841	OK	6.06955	1.42735	10.7118	OK
BMF	chr15:40380091-40401075	0.169281	0	0.484146	OK	0.0486942	0	0.215976	OK	0.757994	0	1.59284	OK	0.251905	0	0.661727	OK
BMI1	chr10:22610005-22620414	13.3065	6.09283	20.5203	OK	17.1683	8.00757	26.329	OK	17.7767	8.32011	27.2333	OK	15.9037	7.32934	24.478	OK
BMP1	chr8:22022652-22069840	10.2904	2.93383	17.6469	OK	6.15839	0	12.5535	OK	6.56058	0.58553	12.5356	OK	4.63758	0.79541	8.47975	OK
BMP10	chr2:69092612-69098649	0	0	0	OK	0	0	0	OK	0	0	0	OK	0	0	0	OK
BMP15	chrX:50653734-50659641	0	0	0	OK	0	0	0	OK	0	0	0	OK	0	0	0	OK
BMP2	chr20:6748744-6760910	2.85139	0.734034	4.96875	OK	2.15389	0.433762	3.87402	OK	8.24478	3.26757	13.222	OK	1.46769	0.173214	2.76217	OK
BMP2K	chr4:79697531-79833341	3.11795	0.404238	5.83166	OK	3.51931	0.384665	6.65395	OK	3.06219	0.0248646	6.09952	OK	3.73607	0.643033	6.82911	OK
BMP3	chr4:81952118-81978685	0	0	0	OK	0	0	0	OK	0	0	0	OK	0	0	0	OK
BMP4	chr14:54416454-54423554	0.599585	0	1.71387	OK	0.361919	0	1.23934	OK	0.159297	0	0.726852	OK	0	0	0	OK
BMP5	chr6:55620237-55740375	0	0	0	OK	0	0	0	OK	0	0	0	OK	0	0	0	OK
BMP6	chr6:7727010-8102828	0.64438	0	2.86652	OK	0.100152	0	1.12892	OK	0.1384	0	1.05057	OK	0	0	0	OK
BMP7	chr20:55743808-55841707	0	0	0	OK	0.00867944	0	0.059398	OK	0	0	0	OK	0	0	0	OK
BMP8A	chr1:39957317-40025370	0	0	0	OK	0	0	0	OK	0.0904484	0	0.320941	OK	0.0513588	0	0.205717	OK
BMP8B	chr1:40204516-40254533	0	0	0	OK	0.174051	0	1.2139	OK	0	0	0	OK	0	0	0	OK
BMPER	chr7:33945111-34194112	0	0	0	OK	0	0	0	OK	0	0	0	OK	0	0	0	OK
BMPR1A	chr10:88516395-88684945	6.49067	2.56219	10.4191	OK	9.47563	3.9811	14.9702	OK	14.8505	6.69505	23.006	OK	15.5888	7.02338	24.1541	OK
BMPR1B	chr4:95679127-96079601	0.239708	0	0.481985	OK	0.51134	0.0745295	0.94815	OK	0.623407	0.117011	1.1298	OK	0.690363	0.12949	1.25124	OK
BMPR2	chr2:203241049-203432474	6.58621	3.13457	10.0378	OK	3.51338	1.61274	5.41402	OK	5.35227	2.52738	8.17715	OK	7.97711	3.80469	12.1495	OK
BMS1	chr10:43277953-43330385	3.17574	1.2809	5.07059	OK	5.92498	2.6133	9.23667	OK	2.71113	1.05409	4.36817	OK	3.54949	1.44106	5.65793	OK
BMS1P1	chr10:48927373-48952629	0.614308	0.060715	1.1679	OK	0.588	0.049772	1.12623	OK	0.430876	0.00632236	0.855429	OK	0.490349	0.0126798	0.968018	OK
BMS1P4	chr10:75458908-75490272	1.80731	0.103763	3.51085	OK	1.15466	0	2.39882	OK	0.655194	0	1.46825	OK	0.92426	0	1.97368	OK
BMS1P5	chr10:46737612-46762892	0.655729	0.0723798	1.23908	OK	0.770659	0.106207	1.43511	OK	0.565111	0.0430842	1.08714	OK	0.664608	0.0619307	1.26729	OK
BMX	chrX:15518899-15574652	0	0	0	OK	0	0	0	OK	0	0	0	OK	0	0	0	OK
BNC1	chr15:83924654-83953468	0	0	0	OK	0.0280835	0	0.0952619	OK	0.0509744	0	0.152894	OK	0	0	0	OK
BNC2	chr9:16409500-16870786	0.0233184	0	0.061579	OK	0.118008	0	0.241224	OK	0.0187183	0	0.051893	OK	0.0391609	0	0.0954827	OK
BNIP1	chr5:172571444-172591390	1.79322	0	3.99258	OK	4.1744	0.0330079	8.31579	OK	2.26937	0	5.34573	OK	2.11456	0	4.51245	OK
BNIP2	chr15:59955061-59981642	20.7279	9.57564	31.8802	OK	21.8618	10.0682	33.6555	OK	19.3877	8.88871	29.8868	OK	20.5713	9.37923	31.7634	OK
BNIP3	chr10:133781203-133795435	0.459289	0	1.07213	OK	0.125515	0	0.373278	OK	0	0	0	OK	0	0	0	OK
BNIP3L	chr8:26240522-26270644	4.6367	1.88544	7.38796	OK	2.24078	0.709977	3.77157	OK	4.71758	1.9011	7.53406	OK	6.39343	2.68534	10.1015	OK
BNIPL	chr1:151009028-151020076	0	0	0	OK	0.169763	0	0.485152	OK	0.240714	0	0.720208	OK	0	0	0	OK
BOC	chr3:112931374-113160361	0	0	0	OK	0	0	0	OK	0	0	0	OK	0	0	0	OK
BOD1	chr5:173034147-173043666	11.0997	3.97341	18.2259	OK	20.4238	8.39678	32.4509	OK	20.232	7.70714	32.7569	OK	12.5798	4.62608	20.5336	OK
BOD1L	chr4:13570365-13629328	13.4434	6.42376	20.4631	OK	10.1927	4.8119	15.5735	OK	11.6564	5.55217	17.7607	OK	12.3476	5.88314	18.8121	OK
BOD1P	chr18:54814292-54817639	0	0	0	OK	0	0	0	OK	0	0	0	OK	0	0	0	OK
BOK	chr2:242483800-242513553	7.1182	0.740567	13.4958	OK	3.68885	0	7.90862	OK	14.4106	3.06624	25.7549	OK	8.16774	1.19711	15.1384	OK
BOK-AS	chr2:242483800-242513553	0	0	0	OK	0	0	0	OK	0	0	0	OK	0	0	0	OK
BOLA1	chr1:149871154-149872348	2.08	0	5.49283	OK	1.83708	0	5.05018	OK	5.34677	0	11.9818	OK	1.20586	0	3.49133	OK
BOLA2	chr16:30204255-30218248	10.8427	0	29.7509	OK	21.5328	0	49.42	OK	7.26698	0	20.9284	OK	10.7033	0	27.9173	OK
BOLA2B	chr16:29464913-29478899	10.8427	0	29.7509	OK	21.5326	0	49.4198	OK	7.26698	0	20.9284	OK	10.7033	0	27.9173	OK
BOLA3	chr2:74362527-74375039	54.8504	17.2543	92.4466	OK	210.725	81.7383	339.712	OK	59.9159	14.4528	105.379	OK	108.524	42.8396	174.209	OK
BOLL	chr2:198591602-198650938	0	0	0	OK	0	0	0	OK	0	0	0	OK	0	0	0	OK
BOP1	chr8:145486055-145515120	27.5206	8.07505	46.9662	OK	50.4117	17.5901	83.2332	OK	23.5831	6.10214	41.0641	OK	25.2973	7.32352	43.2711	OK
BPESC1	chr3:138823026-138844005	0	0	0	OK	0	0	0	OK	0	0	0	OK	0	0	0	OK
BPGM	chr7:134331530-134364567	13.6719	5.20808	22.1357	OK	13.3729	4.99103	21.7547	OK	9.65255	3.00364	16.3015	OK	8.78464	2.82152	14.7477	OK
BPHL	chr6:3118925-3153432	2.74829	0	5.83144	OK	4.06703	0	9.17699	OK	4.50416	0.403308	8.60502	OK	2.3321	0	4.82624	OK
BPI	chr20:36932551-36965905	0	0	0	OK	0	0	0	OK	0	0	0	OK	0	0	0	OK
BPIL1	chr20:31595406-31611515	0	0	0	OK	0	0	0	OK	0	0	0	OK	0	0	0	OK
BPIL2	chr22:32809833-32853373	0	0	0	OK	0	0	0	OK	0.0619556	0	0.211828	OK	0	0	0	OK
BPIL3	chr20:31619453-31631853	0	0	0	OK	0	0	0	OK	0	0	0	OK	0	0	0	OK
BPNT1	chr1:220230823-220263191	4.86607	1.46616	8.26599	OK	7.53304	2.67028	12.3958	OK	6.91922	2.43117	11.4073	OK	7.7607	2.73434	12.7871	OK
BPTF	chr17:65821779-65980494	5.41296	2.3526	8.47333	OK	4.34593	1.49561	7.19625	OK	4.8649	1.75867	7.97112	OK	6.51453	2.62787	10.4012	OK
BPY2B	chrY:26764150-26785352	0	0	0	OK	0	0	0	OK	0	0	0	OK	0	0	0	OK
BPY2C	chrY:25130409-25151610	0	0	0	OK	0	0	0	OK	0	0	0	OK	0	0	0	OK
BRAF	chr7:140433812-140624564	2.85286	0.781152	4.92456	OK	3.33389	0.97016	5.69763	OK	3.74937	1.15175	6.34699	OK	3.74082	1.14602	6.33562	OK
BRAP	chr12:112079949-112123790	4.34743	1.5196	7.17525	OK	4.52922	1.57669	7.48176	OK	5.14706	1.89609	8.39803	OK	3.82715	1.24857	6.40573	OK
BRCA1	chr17:41196311-41277500	5.83954	2.1005	9.57858	OK	11.936	4.75529	19.1168	OK	1.20135	0.331864	2.07083	OK	5.91378	1.48807	10.3395	OK
BRCA2	chr13:32889616-32973809	1.3587	0.538366	2.17903	OK	2.29758	1.00025	3.59491	OK	0.315307	0.0639409	0.566673	OK	1.44618	0.571728	2.32064	OK
BRCC3	chrX:154299709-154351349	4.9584	0.797479	9.11932	OK	7.29598	3.00076	11.5912	OK	6.10797	2.53537	9.68057	OK	6.2056	2.30457	10.1066	OK
BRD1	chr22:50166936-50218452	2.95894	0.495036	5.42284	OK	2.1059	0.196997	4.0148	OK	2.33507	0.360391	4.30974	OK	2.33486	0.235719	4.43399	OK
BRD2	chr6:32936436-32949282	8.47009	2.93624	14.0039	OK	10.7	3.68235	17.7176	OK	19.6518	7.83738	31.4662	OK	9.46985	3.1435	15.7962	OK
BRD3	chr9:136890560-136933141	1.54516	0	3.25676	OK	0.836754	0	1.82392	OK	1.26755	0	2.87909	OK	1.42702	0	3.02812	OK
BRD4	chr19:15348300-15391262	1.29054	0	3.0076	OK	1.96048	0	4.09367	OK	1.17207	0	2.83892	OK	1.32921	0	3.04466	OK
BRD7	chr16:50352928-50402845	47.1283	15.94	78.3166	OK	55.9753	26.22	85.7307	OK	43.8629	21.87	65.8558	OK	48.1141	15.1161	81.112	OK
BRD7P3	chr6:118781934-119031238	0	0	0	OK	0	0	0	OK	0	0	0	OK	0	0	0	OK
BRD8	chr5:137475458-137514358	36.2089	12.1859	60.2319	OK	27.1236	11.882	42.3652	OK	37.3567	15.5022	59.2112	OK	35.4366	15.6424	55.2308	OK
BRD9	chr5:863849-892939	5.6138	1.20928	10.0183	OK	4.07835	0.257588	7.89912	OK	3.15047	0	6.58388	OK	4.43464	0.709291	8.15999	OK
BRDT	chr1:92414927-92479985	0	0	0	OK	0	0	0	OK	0	0	0	OK	0	0	0	OK
BRE	chr2:28004265-28561767	9.51082	1.92158	17.1001	OK	4.93856	0	9.93287	OK	4.34916	0	8.89359	OK	4.23202	0.0276473	8.43639	OK
BREA2	chr8:144779284-144780583	0	0	0	OK	0	0	0	OK	0	0	0	OK	0.656223	0	1.89996	OK
BRF1	chr14:105675622-105767329	7.88432	0	17.0379	OK	4.0272	0	10.814	OK	7.99313	0.259135	15.7271	OK	6.25334	0.337287	12.1694	OK
BRF2	chr8:37654400-37707431	0.691696	0	1.76994	OK	1.94484	0	4.16668	OK	4.62625	0.423258	8.82925	OK	0.680225	0	1.74922	OK
BRI3	chr7:97910978-98030427	36.5864	0	82.5097	OK	61.4817	0	126.908	OK	47.4605	0	109.416	OK	36.5913	0	82.4476	OK
BRI3BP	chr12:125478193-125510349	9.74425	1.02047	18.468	OK	13.5751	2.10004	25.0501	OK	3.2348	0	7.14414	OK	7.0421	0.302397	13.7818	OK
BRIP1	chr17:59756546-59940920	2.6079	1.07864	4.13715	OK	2.87485	1.20678	4.54292	OK	2.30539	0.934139	3.67664	OK	5.10402	2.29651	7.91153	OK
BRIX1	chr5:34915819-34925787	24.4154	10.2782	38.5526	OK	98.8747	47.0891	150.66	OK	30.4804	13.1848	47.7759	OK	33.3745	14.5217	52.2273	OK
BRMS1	chr11:66104803-66112582	17.7161	4.18971	31.2426	OK	27.8018	2.95433	52.6492	OK	42.2694	15.773	68.7658	OK	33.121	5.38211	60.8599	OK
BRMS1L	chr14:36295596-36341169	3.2419	1.07364	5.41016	OK	5.79045	2.27243	9.30847	OK	5.96937	2.37682	9.56191	OK	7.45722	3.0221	11.8923	OK
BROX	chr1:222885905-222906106	5.56456	1.45174	9.67738	OK	5.02685	1.21636	8.83734	OK	5.71487	1.51906	9.91067	OK	7.657	2.29996	13.014	OK
BRP44	chr1:167887309-168045083	12.8394	0	42.5805	OK	12.461	0	36.0165	OK	9.20924	0	36.284	OK	13.1344	0	42.7613	OK
BRP44L	chr6:166778407-166796486	3.65974	0.339231	6.98026	OK	5.66139	0.945855	10.3769	OK	2.44647	0	4.89819	OK	2.66383	0	5.38681	OK
BRPF1	chr3:9773433-9789699	2.48834	0.279935	4.69675	OK	2.46705	0.211833	4.72226	OK	2.66616	0.314533	5.01778	OK	1.61409	0	3.26323	OK
BRPF3	chr6:36164549-36200567	0.8069	0.0525844	1.56122	OK	0.767774	0.0311548	1.50439	OK	0.758008	0.0299228	1.48609	OK	0.752972	0.0323336	1.47361	OK
BRS3	chrX:135570124-135574598	0	0	0	OK	0	0	0	OK	0	0	0	OK	0.0842321	0	0.278595	OK
BRSK1	chr19:55795533-55823903	0	0	0	OK	0.180465	0	0.612156	OK	1.63877	0	3.61927	OK	2.35145	0	4.93349	OK
BRSK2	chr11:1411128-1483328	0	0	0	OK	0	0	0	OK	0	0	0	OK	0.160166	0	0.529745	OK
BRWD1	chr21:40557403-40685556	7.66218	1.48857	13.8358	OK	5.53711	1.13503	9.93918	OK	10.3409	2.19358	18.4883	OK	10.094	1.89489	18.2932	OK
BRWD3	chrX:79924986-80065233	2.1954	0.967249	3.42355	OK	2.47003	1.10118	3.83889	OK	3.58916	1.66152	5.51679	OK	3.0739	1.391	4.75679	OK
BSCL2	chr11:62457746-62477046	4.86259	0	10.1495	OK	5.03149	0	10.1897	OK	6.76906	0.220248	13.3179	OK	7.27291	1.2166	13.3292	OK
BSDC1	chr1:32830704-32860062	4.2964	0.527062	8.06574	OK	5.11461	0.261389	9.96783	OK	12.2087	3.77341	20.6439	OK	10.069	1.6902	18.4477	OK
BSG	chr19:571324-583493	82.4992	25.7517	139.247	OK	80.8328	35.6662	125.999	OK	107.624	49.2013	166.047	OK	85.2544	38.2953	132.214	OK
BSN	chr3:49591921-49708982	0	0	0	OK	0.0493329	0	0.146715	OK	0.0449326	0	0.134773	OK	0.0721711	0	0.193245	OK
BSND	chr1:55464616-55474465	0	0	0	OK	0	0	0	OK	0	0	0	OK	0	0	0	OK
BSPH1	chr19:48471302-48495427	0	0	0	OK	0	0	0	OK	0	0	0	OK	0	0	0	OK
BSPRY	chr9:116111811-116133513	0	0	0	OK	0.209971	0	0.624447	OK	0	0	0	OK	0.752527	0	1.73355	OK
BST1	chr4:15704572-15733796	0.266337	0	0.803985	OK	0	0	0	OK	0	0	0	OK	0	0	0	OK
BST2	chr19:17513754-17516384	0.764271	0	2.30709	OK	2.23233	0	5.57785	OK	0	0	0	OK	0.443207	0	1.46589	OK
BSX	chr11:122848356-122852379	0	0	0	OK	0	0	0	OK	0	0	0	OK	0	0	0	OK
BTAF1	chr10:93683735-93790080	4.40248	1.89783	6.90713	OK	5.73639	2.54382	8.92895	OK	4.92416	2.15759	7.69074	OK	4.96591	2.15613	7.7757	OK
BTBD1	chr15:83685180-83736106	11.2621	5.02121	17.503	OK	13.9022	5.86812	21.9363	OK	13.431	5.23759	21.6243	OK	14.0662	6.34186	21.7905	OK
BTBD10	chr11:13409555-13484838	24.3316	11.0621	37.6011	OK	22.5631	10.129	34.9971	OK	22.0565	9.94374	34.1693	OK	20.3409	9.0623	31.6196	OK
BTBD11	chr12:107712196-108053419	0.392192	0	0.840956	OK	0.66319	0	1.47863	OK	0	0	0	OK	0	0	0	OK
BTBD16	chr10:124030820-124097676	0	0	0	OK	0	0	0	OK	0	0	0	OK	0	0	0	OK
BTBD17	chr17:72352554-72357958	0	0	0	OK	0	0	0	OK	0	0	0	OK	0	0	0	OK
BTBD18	chr11:57479994-57586652	0	0	0	OK	0	0	0	OK	0	0	0	OK	0	0	0	OK
BTBD19	chr1:45274153-45279801	0.755405	0	2.28032	OK	0	0	0	OK	0.823663	0	2.47052	OK	0	0	0	OK
BTBD2	chr19:1985446-2015702	6.2368	0.196663	12.2769	OK	4.64806	0	9.74452	OK	11.1358	1.63109	20.6405	OK	8.5381	1.00765	16.0686	OK
BTBD3	chr20:11871476-11907243	3.81378	1.43392	6.19365	OK	3.22188	1.14882	5.29495	OK	4.36359	1.71036	7.01681	OK	2.86264	1.03937	4.68591	OK
BTBD6	chr14:105675622-105767329	8.93277	0	17.9876	OK	9.53839	0.746927	18.3298	OK	8.74735	0	17.9052	OK	5.73065	0	12.3513	OK
BTBD7	chr14:93703895-93799385	6.99716	1.2235	12.7708	OK	6.09631	1.14573	11.0469	OK	6.49384	0.880928	12.1068	OK	6.43127	1.28977	11.5728	OK
BTBD8	chr1:92545861-92613401	1.41373	0	2.92034	OK	1.57071	0	3.21075	OK	2.61835	0.244404	4.99229	OK	1.19536	0	2.53686	OK
BTBD9	chr6:38136226-38607924	0.223686	0	0.596573	OK	0.47694	0	0.987696	OK	0.616642	0.0433166	1.18997	OK	0.861144	0	1.72267	OK
BTC	chr4:75671447-75719882	0	0	0	OK	2.02663	0	4.0849	OK	0.437824	0	1.10268	OK	0.983049	0	2.21715	OK
BTD	chr3:15643254-15687325	2.56784	0.204323	4.93135	OK	2.24617	0.091145	4.40119	OK	3.25437	0.415244	6.09349	OK	2.10596	0.0904326	4.12148	OK
BTF3	chr5:72794249-72801448	294.514	131.758	457.271	OK	345.772	163.053	528.49	OK	421.297	190.998	651.595	OK	270.541	125.236	415.846	OK
BTF3L4	chr1:52521856-52554090	11.3307	4.39725	18.2642	OK	22.3682	9.93266	34.8037	OK	15.5222	5.84495	25.1994	OK	12.0893	4.70068	19.478	OK
BTF3P11	chr13:77502584-77503224	0	0	0	OK	0	0	0	OK	0	0	0	OK	0	0	0	OK
BTG1	chr12:92534053-92539673	2.32425	0.812417	3.83608	OK	1.34589	0.364215	2.32757	OK	5.39877	2.31681	8.48074	OK	2.17492	0.712149	3.63769	OK
BTG2	chr1:203274663-203278729	2.89989	0.527674	5.2721	OK	3.01158	0.558293	5.46486	OK	5.94373	1.7089	10.1786	OK	3.13898	0.600672	5.67728	OK
BTG3	chr21:18965967-18985268	13.7749	4.96842	22.5815	OK	15.5081	5.76024	25.2559	OK	22.6373	9.36877	35.9058	OK	16.2685	6.06299	26.474	OK
BTG4	chr11:111338255-111383064	0	0	0	OK	0	0	0	OK	0.125996	0	0.430782	OK	0.149387	0	0.494093	OK
BTK	chrX:100604434-100641212	0	0	0	OK	0	0	0	OK	0.106055	0	0.318105	OK	0	0	0	OK
BTLA	chr3:112182812-112218408	0	0	0	OK	0	0	0	OK	0	0	0	OK	0	0	0	OK
BTN1A1	chr6:26501494-26510652	0	0	0	OK	0	0	0	OK	0	0	0	OK	0	0	0	OK
BTN2A1	chr6:26458152-26476849	11.8605	3.46014	20.2609	OK	10.8383	3.02535	18.6513	OK	19.1954	4.47156	33.9192	OK	12.9964	3.69011	22.3026	OK
BTN2A2	chr6:26383323-26395100	0.903928	0	1.86092	OK	0.417337	0	0.951838	OK	0.599245	0	1.29058	OK	0.944133	0	1.90862	OK
BTN2A3	chr6:26421618-26430816	0.606963	0	1.32958	OK	0.578487	0	1.28767	OK	0.732355	0	1.56044	OK	0.565405	0	1.25234	OK
BTN3A1	chr6:26402464-26415444	2.73661	0.11196	5.36125	OK	1.27926	0	2.84533	OK	2.28605	0.0316523	4.54044	OK	1.53984	0	3.18486	OK
BTN3A2	chr6:26365397-26378548	6.59289	0.867869	12.3179	OK	6.67826	0.552588	12.8039	OK	5.6927	0.656921	10.7285	OK	4.07491	0.567791	7.58203	OK
BTN3A3	chr6:26440699-26453643	2.26335	0.342775	4.18392	OK	2.29517	0.354229	4.2361	OK	2.99348	0.563418	5.42353	OK	1.39572	0.0853636	2.70607	OK
BTNL2	chr6:32362512-32374900	0	0	0	OK	0	0	0	OK	0	0	0	OK	0	0	0	OK
BTNL3	chr5:180415844-180433727	0	0	0	OK	0	0	0	OK	0	0	0	OK	0	0	0	OK
BTNL8	chr5:180326076-180377906	0	0	0	OK	0	0	0	OK	0	0	0	OK	0	0	0	OK
BTNL9	chr5:180467224-180488523	0	0	0	OK	0	0	0	OK	0	0	0	OK	0	0	0	OK
BTRC	chr10:103113824-103317070	5.03866	1.46442	8.6129	OK	4.86724	1.75467	7.97981	OK	6.42837	2.59905	10.2577	OK	5.51684	1.43522	9.59845	OK
BUB1	chr2:111395408-111435684	4.01289	1.32898	6.6968	OK	6.59797	2.53468	10.6613	OK	1.90099	0.415891	3.3861	OK	4.78168	1.67602	7.88734	OK
BUB1B	chr15:40453209-40569688	8.41936	3.36433	13.4744	OK	12.4026	5.43586	19.3694	OK	3.47921	1.08616	5.87227	OK	10.9536	4.73575	17.1714	OK
BUB3	chr10:124913759-124924886	34.8641	7.80907	61.919	OK	56.2314	12.8149	99.6479	OK	30.5664	4.80195	56.3308	OK	43.7345	11.2729	76.1961	OK
BUD13	chr11:116618885-116643714	10.2686	1.75444	18.7828	OK	21.3732	3.97446	38.772	OK	25.852	6.43716	45.2669	OK	20.383	4.28652	36.4795	OK
BUD31	chr7:99006600-99063824	131.013	55.5525	206.474	OK	185.296	79.6301	290.962	OK	278.345	123.554	433.137	OK	213.325	94.0096	332.64	OK
BVES	chr6:105544698-105585049	0.120665	0	0.292847	OK	0.134978	0	0.322744	OK	0.0155916	0	0.0839336	OK	0	0	0	OK
BYSL	chr6:41888964-41900784	8.56713	1.61316	15.5211	OK	11.3616	2.53767	20.1855	OK	7.22756	1.12028	13.3348	OK	5.61289	0.698109	10.5277	OK
BZRAP1	chr17:56378593-56406152	0	0	0	OK	0.0670646	0	0.297326	OK	0.175312	0	0.539354	OK	0.0624511	0	0.291341	OK
BZW1	chr2:201676646-201688560	72.7609	34.8102	110.712	OK	139.743	65.089	214.397	OK	82.2424	39.2865	125.198	OK	91.6535	43.747	139.56	OK
BZW2	chr7:16685758-16746148	12.6364	2.67452	22.5983	OK	23.0934	9.65135	36.5354	OK	20.3359	8.27932	32.3926	OK	11.9592	3.09961	20.8187	OK
C10orf10	chr10:45455218-45490172	4.68268	0	9.49609	OK	0.850812	0	2.34724	OK	2.71327	0	5.73791	OK	0.495955	0	1.6612	OK
C10orf105	chr10:73156690-73575704	0	0	0	OK	0	0	0	OK	0	0	0	OK	0.0586873	0	0.337229	OK
C10orf107	chr10:63422718-63526091	0	0	0	OK	0	0	0	OK	0	0	0	OK	0	0	0	OK
C10orf108	chr10:320129-735608	0.37978	0	1.07588	OK	0.439761	0	1.37727	OK	0.101993	0	0.552175	OK	0.12195	0	0.640287	OK
C10orf11	chr10:77542518-78317126	0	0	0	OK	0	0	0	OK	0	0	0	OK	0	0	0	OK
C10orf111	chr10:15137383-15146256	0	0	0	OK	0	0	0	OK	0	0	0	OK	0	0	0	OK
C10orf113	chr10:21068902-21463116	0	0	0	OK	0	0	0	OK	0	0	0	OK	0	0	0	OK
C10orf114	chr10:21783420-21786213	1.57977	0	3.55819	OK	0.577269	0	1.58692	OK	1.28348	0	3.04691	OK	1.35169	0	3.19401	OK
C10orf116	chr10:88728187-88769960	2.32	0	6.36132	OK	1.35625	0	4.22102	OK	0	0	0	OK	0	0	0	OK
C10orf118	chr10:115881973-115934364	9.80819	4.61231	15.0041	OK	10.3415	4.86713	15.8158	OK	17.4013	8.34573	26.4569	OK	15.4661	7.37474	23.5574	OK
C10orf12	chr10:98741040-98745585	4.92749	1.78404	8.07095	OK	4.76521	1.67048	7.85993	OK	3.91898	1.30771	6.53024	OK	4.98205	1.79383	8.17028	OK
C10orf120	chr10:124457224-124459338	0	0	0	OK	0	0	0	OK	0	0	0	OK	0	0	0	OK
C10orf122	chr10:127344262-127371713	0	0	0	OK	0	0	0	OK	0	0	0	OK	0	0	0	OK
C10orf125	chr10:135168657-135171529	35.3232	0	72.6221	OK	17.884	0	36.7332	OK	28.0508	2.04043	54.0612	OK	23.2929	0.455004	46.1309	OK
C10orf128	chr10:50363890-50396407	0	0	0	OK	0	0	0	OK	0	0	0	OK	0	0	0	OK
C10orf129	chr10:96953956-96988686	0	0	0	OK	0	0	0	OK	0	0	0	OK	0	0	0	OK
C10orf131	chr10:97667721-97698415	0	0	0	OK	0	0	0	OK	0	0	0	OK	0	0	0	OK
C10orf136	chr10:44340753-44346070	0	0	0	OK	0	0	0	OK	0	0	0	OK	0.105717	0	0.349656	OK
C10orf137	chr10:127408083-127452712	1.86917	0.481181	3.25716	OK	2.96931	0.96386	4.97476	OK	2.07884	0.582436	3.57525	OK	1.827	0.464691	3.18931	OK
C10orf140	chr10:21802408-21814611	0.169847	0	0.382555	OK	0.0195235	0	0.0662257	OK	0.0558665	0	0.154879	OK	0	0	0	OK
C10orf18	chr10:5726800-5805703	6.40526	2.91208	9.89843	OK	11.0879	5.23429	16.9416	OK	7.76555	3.59991	11.9312	OK	8.92286	4.16369	13.682	OK
C10orf2	chr10:102747292-102754158	4.82435	1.2389	8.40981	OK	9.28963	1.15124	17.428	OK	4.9714	0.207117	9.73569	OK	4.16829	0	8.79351	OK
C10orf25	chr10:45493145-45500777	0.184372	0	0.627623	OK	0.0336228	0	0.279647	OK	0.308611	0	1.00318	OK	0.235161	0	0.874954	OK
C10orf26	chr10:104503726-104576021	6.90653	2.49109	11.322	OK	3.56665	0.910279	6.22302	OK	10.3673	4.11216	16.6225	OK	7.60425	2.82399	12.3845	OK
C10orf27	chr10:72530994-72545157	0	0	0	OK	0	0	0	OK	0	0	0	OK	0	0	0	OK
C10orf28	chr10:99894380-100004654	3.91063	1.28037	6.54089	OK	5.11889	1.82989	8.40789	OK	6.23569	2.40624	10.0651	OK	5.04892	1.82607	8.27177	OK
C10orf32	chr10:104613966-104661655	0.989807	0	2.24298	OK	2.39752	0	4.82357	OK	1.21729	0	2.62471	OK	2.52391	0	5.2963	OK
C10orf32-AS3MT	chr10:104613966-104661655	0	0	0	OK	0.0687966	0	0.464395	OK	0.291132	0	1.05337	OK	1.33142	0	3.28733	OK
C10orf35	chr10:71390002-71393355	0	0	0	OK	0.312047	0	1.05849	OK	0.295406	0	1.01	OK	1.30809	0	3.31953	OK
C10orf40	chr10:61717974-61720671	0	0	0	OK	0	0	0	OK	0	0	0	OK	0	0	0	OK
C10orf46	chr10:120440493-120514758	3.46255	1.40997	5.51513	OK	4.21286	1.77389	6.65184	OK	4.09365	1.71704	6.47027	OK	3.98051	1.64039	6.32063	OK
C10orf47	chr10:11865396-11914276	4.7849	1.39256	8.17723	OK	2.54633	0.480618	4.61204	OK	5.90891	1.90778	9.91004	OK	5.51525	1.68154	9.34896	OK
C10orf53	chr10:50887683-50916956	0	0	0	OK	0	0	0	OK	0	0	0	OK	0	0	0	OK
C10orf54	chr10:73156690-73575704	2.88357	0.382462	5.38467	OK	0.980227	0	2.14338	OK	4.90309	1.11242	8.69376	OK	1.20028	0	2.4657	OK
C10orf55	chr10:75669726-75682535	1.14291	0	4.30582	OK	1.33013	0	5.13432	OK	0.597646	0	2.10333	OK	1.17765	0	3.61796	OK
C10orf57	chr10:81805988-81852307	0.806523	0	1.72694	OK	0.582044	0	1.27704	OK	1.30853	0	2.64719	OK	0.96167	0	1.98127	OK
C10orf58	chr10:82168241-82192753	13.2161	4.57661	21.8556	OK	28.2129	11.7832	44.6427	OK	9.59781	2.91949	16.2761	OK	5.44804	1.00544	9.89063	OK
C10orf62	chr10:99344101-99372555	0	0	0	OK	0	0	0	OK	0	0	0	OK	0	0	0	OK
C10orf67	chr10:23605519-23633772	0	0	0	OK	0	0	0	OK	0.0399407	0	0.136558	OK	0.0480146	0	0.158807	OK
C10orf68	chr10:32735040-33171792	0.491427	0	1.09727	OK	0.0881039	0	0.290705	OK	0.376577	0	0.826062	OK	0.0752262	0	0.273769	OK
C10orf71	chr10:50507186-50535537	0	0	0	OK	0	0	0	OK	0	0	0	OK	0	0	0	OK
C10orf72	chr10:50222332-50323559	0	0	0	OK	0	0	0	OK	0	0	0	OK	0	0	0	OK
C10orf76	chr10:103605355-103815932	2.60816	0.632445	4.58387	OK	2.5404	0.58601	4.4948	OK	3.8641	1.15811	6.57008	OK	3.63034	1.05563	6.20505	OK
C10orf78	chr10:105881815-105886143	1.53914	0	3.17716	OK	4.29342	0.819688	7.76716	OK	0.776685	0	1.70927	OK	1.51553	0	3.17953	OK
C10orf79	chr10:105889645-105992120	0	0	0	OK	0	0	0	OK	0.20222	0	0.440789	OK	0.0215002	0	0.0711111	OK
C10orf81	chr10:115511212-115542192	0	0	0	OK	0	0	0	OK	0	0	0	OK	0.109081	0	0.364791	OK
C10orf82	chr10:118423206-118429481	0	0	0	OK	0	0	0	OK	0	0	0	OK	0	0	0	OK
C10orf84	chr10:120068571-120101839	8.51479	3.05574	13.9738	OK	11.6428	4.2232	19.0625	OK	9.21089	3.51226	14.9095	OK	9.30751	3.18161	15.4334	OK
C10orf88	chr10:124690418-124713919	0.306151	0	0.655459	OK	0.812378	0.0931805	1.53158	OK	0.895686	0.123034	1.66834	OK	1.03494	0.146809	1.92307	OK
C10orf90	chr10:128113573-128210010	0	0	0	OK	0	0	0	OK	0	0	0	OK	0	0	0	OK
C10orf91	chr10:134258713-134261825	0	0	0	OK	0	0	0	OK	0	0	0	OK	0	0	0	OK
C10orf93	chr10:134742688-134756089	0	0	0	OK	0	0	0	OK	0	0	0	OK	0	0	0	OK
C10orf95	chr10:104209593-104211300	0	0	0	OK	0	0	0	OK	0	0	0	OK	0	0	0	OK
C10orf96	chr10:118083939-118139541	0	0	0	OK	0	0	0	OK	0	0	0	OK	0	0	0	OK
C10orf99	chr10:85933553-85945050	0	0	0	OK	0	0	0	OK	0.74349	0	2.23005	OK	0	0	0	OK
C11orf1	chr11:111744779-111754797	2.41553	0	5.56364	OK	2.87744	0	6.87503	OK	3.85837	0	8.25562	OK	3.29478	0	6.93	OK
C11orf10	chr11:61556601-61560085	35.7591	2.33037	69.1878	OK	40.115	3.584	76.646	OK	29.2646	0.877742	57.6515	OK	37.8075	3.66761	71.9474	OK
C11orf16	chr11:8932700-8954553	0	0	0	OK	0	0	0	OK	0	0	0	OK	0	0	0	OK
C11orf17	chr11:8932700-8954553	9.10015	2.30644	15.8939	OK	11.1091	3.00553	19.2126	OK	4.39977	0.495711	8.30382	OK	7.77376	1.6333	13.9142	OK
C11orf2	chr11:64863682-64879180	12.5219	2.43335	22.6105	OK	12.0202	1.91065	22.1297	OK	28.6331	8.864	48.4022	OK	22.147	6.54827	37.7457	OK
C11orf20	chr11:64067862-64072239	0	0	0	OK	0	0	0	OK	0	0	0	OK	0	0	0	OK
C11orf21	chr11:2317506-2323143	0	0	0	OK	0	0	0	OK	0	0	0	OK	0	0	0	OK
C11orf24	chr11:68028802-68039469	1.27853	0	2.87969	OK	1.02938	0	2.42572	OK	0.69575	0	1.75228	OK	1.50845	0	3.28841	OK
C11orf30	chr11:76156068-76262589	0.529955	0.0421686	1.01774	OK	0.656532	0.0790389	1.23402	OK	0.614482	0.0649549	1.16401	OK	1.28155	0.304495	2.2586	OK
C11orf31	chr11:57479994-57586652	11.5304	0	48.9774	OK	17.2635	0	60.9118	OK	13.9225	0	55.8989	OK	12.5045	0	50.9054	OK
C11orf34	chr11:112118875-112131583	0	0	0	OK	0	0	0	OK	0	0	0	OK	0	0	0	OK
C11orf35	chr11:537521-560779	1.62424	0	4.45359	OK	0	0	0	OK	0	0	0	OK	0.45935	0	1.83992	OK
C11orf36	chr11:3239173-3244361	0	0	0	OK	0	0	0	OK	0	0	0	OK	0	0	0	OK
C11orf40	chr11:4592652-4599050	0	0	0	OK	0	0	0	OK	0	0	0	OK	0	0	0	OK
C11orf41	chr11:33563876-33695646	0.309285	0.0246098	0.59396	OK	0.376315	0.0431637	0.709466	OK	0.0898001	0	0.204571	OK	0.108327	0	0.239939	OK
C11orf42	chr11:6226797-6232365	0	0	0	OK	0	0	0	OK	0	0	0	OK	0	0	0	OK
C11orf45	chr11:128761312-128787951	1.06059	0	2.18344	OK	0.51548	0	1.15657	OK	0.369412	0	0.874085	OK	0.823416	0	1.69643	OK
C11orf46	chr11:30344648-30359165	6.70629	2.33393	11.0787	OK	11.9332	4.82624	19.0401	OK	6.77011	2.33599	11.2042	OK	9.65393	3.6733	15.6346	OK
C11orf48	chr11:62430288-62441162	73.2411	30.3936	116.089	OK	139.935	63.1492	216.72	OK	76.5245	31.4962	121.553	OK	117.723	52.5933	182.853	OK
C11orf49	chr11:46958250-47198419	1.87837	0	11.0709	OK	2.72012	0	13.3001	OK	2.50346	0	12.5206	OK	4.78651	0	14.7224	OK
C11orf51	chr11:71713910-71823822	35.8217	0	72.1955	OK	24.6893	0	52.6518	OK	42.7856	0	89.1086	OK	29.4073	0	67.8383	OK
C11orf53	chr11:111126706-111156972	0	0	0	OK	0	0	0	OK	0	0	0	OK	0	0	0	OK
C11orf54	chr11:93474792-93496247	1.1891	0.137719	2.24047	OK	1.37985	0.194622	2.56508	OK	3.75249	1.18739	6.31758	OK	3.12368	0.814857	5.43251	OK
C11orf57	chr11:111944967-111957522	10.8461	4.50556	17.1866	OK	11.016	3.04001	18.9921	OK	22.2162	7.84489	36.5874	OK	13.7313	3.66765	23.7949	OK
C11orf58	chr11:16760147-16779901	19.049	9.05902	29.0391	OK	27.1557	13.0232	41.2882	OK	18.6623	8.86752	28.4571	OK	23.3845	11.1356	35.6333	OK
C11orf59	chr11:71713910-71823822	8.75455	0	26.8352	OK	14.3382	0	35.0884	OK	16.5042	0	44.4864	OK	13.8588	0	38.9956	OK
C11orf61	chr11:124636393-124670299	0.539699	0	1.21559	OK	1.39297	0.0282093	2.75774	OK	1.24386	0	2.49038	OK	0.857014	0	1.81881	OK
C11orf63	chr11:122753472-122830430	1.68361	0	3.55532	OK	1.54649	0	3.27194	OK	4.37345	0.492698	8.2542	OK	2.54488	0	5.14926	OK
C11orf64	chr11:60383223-60454621	0	0	0	OK	0	0	0	OK	0	0	0	OK	0	0	0	OK
C11orf65	chr11:108253726-108338258	0.21029	0	0.634797	OK	0.484273	0	1.2606	OK	0.107052	0	0.366012	OK	0	0	0	OK
C11orf66	chr11:61248584-61258400	0	0	0	OK	0	0	0	OK	0	0	0	OK	0	0	0	OK
C11orf67	chr11:77532207-77583398	2.79057	0	6.84263	OK	2.16376	0	5.63244	OK	9.50473	0	19.4021	OK	11.7674	0.232405	23.3024	OK
C11orf68	chr11:65684282-65686531	4.41608	0	9.20296	OK	4.47239	0	9.48115	OK	2.14155	0	5.06724	OK	3.30963	0	7.06273	OK
C11orf70	chr11:101918168-101955291	0	0	0	OK	0.165527	0	0.436138	OK	0.277194	0	0.636866	OK	0.16778	0	0.463243	OK
C11orf71	chr11:114262169-114271139	1.38043	0	4.16709	OK	0	0	0	OK	0	0	0	OK	1.59068	0	4.60548	OK
C11orf73	chr11:86013252-86056985	4.33281	0.578041	8.08758	OK	8.24304	0.996206	15.4899	OK	8.14599	0	16.4723	OK	6.64267	0.96404	12.3213	OK
C11orf74	chr11:36613492-36680817	2.10595	0	4.37017	OK	4.13163	0.326497	7.93676	OK	6.76679	1.09015	12.4434	OK	9.63372	2.27056	16.9969	OK
C11orf75	chr11:93211638-93276546	0.903304	0	2.38544	OK	1.10803	0	2.88429	OK	1.25201	0	3.15325	OK	0.562554	0	1.62876	OK
C11orf80	chr11:66512206-66614003	0.428868	0	1.2494	OK	1.06973	0	2.50125	OK	3.02652	0.0226134	6.03043	OK	2.87379	0.289384	5.45819	OK
C11orf82	chr11:82612736-82645699	0.417588	0	0.850319	OK	1.68388	0.421483	2.94627	OK	0.436422	0	0.879087	OK	1.14779	0.210801	2.08478	OK
C11orf83	chr11:62430288-62441162	2.93325	0	9.4562	OK	1.88273	0	8.63862	OK	2.92752	0	9.84913	OK	2.34321	0	9.62531	OK
C11orf84	chr11:63580922-63595190	1.08066	0	2.8538	OK	1.29558	0	3.37249	OK	4.14093	0	8.73574	OK	2.75906	0	6.11119	OK
C11orf85	chr11:64705928-64727609	0	0	0	OK	0	0	0	OK	0	0	0	OK	0	0	0	OK
C11orf86	chr11:66742753-66744479	0	0	0	OK	0	0	0	OK	0	0	0	OK	0	0	0	OK
C11orf87	chr11:109292845-109299893	0	0	0	OK	0.0133317	0	0.0452222	OK	0	0	0	OK	0	0	0	OK
C11orf88	chr11:111385509-111407756	0	0	0	OK	0	0	0	OK	0	0	0	OK	0	0	0	OK
C11orf9	chr11:61520120-61555989	0.460946	0	1.11847	OK	0.278008	0	0.774255	OK	0.368659	0	0.968084	OK	0.199786	0	0.57466	OK
C11orf90	chr11:93553734-93583668	0	0	0	OK	0	0	0	OK	0.515235	0	1.7616	OK	1.15627	0	3.34773	OK
C11orf91	chr11:33719653-33722286	4.49054	0	9.43059	OK	5.27977	0	11.0689	OK	1.89019	0	4.60809	OK	5.23875	0	10.8772	OK
C11orf92	chr11:111164113-111179353	0	0	0	OK	0	0	0	OK	0	0	0	OK	0	0	0	OK
C11orf93	chr11:111164113-111179353	0	0	0	OK	0	0	0	OK	0	0	0	OK	0	0	0	OK
C11orf94	chr11:45928085-45928833	0	0	0	OK	0	0	0	OK	0	0	0	OK	0	0	0	OK
C11orf95	chr11:63527363-63536113	2.83856	0.53449	5.14263	OK	1.4294	0.0439203	2.81487	OK	3.35965	0.717868	6.00143	OK	3.31015	0.691059	5.92924	OK
C11orf96	chr11:43964105-43965433	4.09892	0	10.0508	OK	0	0	0	OK	0	0	0	OK	0	0	0	OK
C12orf10	chr12:53693469-53700965	11.4107	1.64989	21.1714	OK	9.06395	0.745421	17.3825	OK	9.13292	0.91017	17.3557	OK	6.77005	0.361516	13.1786	OK
C12orf11	chr12:27058111-27091254	14.8217	6.47096	23.1725	OK	34.3258	16.1397	52.5119	OK	16.495	7.33148	25.6585	OK	18.8766	8.46406	29.2892	OK
C12orf12	chr12:91345991-91348953	0	0	0	OK	0	0	0	OK	0	0	0	OK	0	0	0	OK
C12orf23	chr12:107349543-107367813	3.13988	1.11132	5.16845	OK	3.49839	1.27283	5.72395	OK	3.21618	1.15343	5.27893	OK	3.77503	1.36533	6.18473	OK
C12orf24	chr12:110890290-110928192	0.811757	0	2.91591	OK	6.37833	0	14.723	OK	2.35301	0	5.91935	OK	6.29202	0	13.5734	OK
C12orf26	chr12:82746082-82873016	1.49255	0	3.99091	OK	1.33028	0	4.04413	OK	1.10614	0	3.49592	OK	1.45356	0	3.75863	OK
C12orf29	chr12:88429267-88535993	3.0358	0	7.06039	OK	6.08987	0	12.3894	OK	3.3709	0	7.34971	OK	4.05221	0	9.09058	OK
C12orf32	chr12:2986364-2998626	3.18301	0.532166	5.83385	OK	2.79549	0.110659	5.48032	OK	0.939423	0	2.36428	OK	1.97802	0.101948	3.85409	OK
C12orf33	chr12:9208184-9217666	0	0	0	OK	0	0	0	OK	0	0	0	OK	0	0	0	OK
C12orf34	chr12:110152186-110211292	0	0	0	OK	0	0	0	OK	0	0	0	OK	0	0	0	OK
C12orf35	chr12:32112352-32146043	2.56878	0.988479	4.14907	OK	2.20982	0.816928	3.6027	OK	2.49246	0.959482	4.02545	OK	1.97285	0.695097	3.2506	OK
C12orf36	chr12:13523604-13529679	0	0	0	OK	0.246116	0	0.567349	OK	0	0	0	OK	0	0	0	OK
C12orf39	chr12:21679255-21684210	0	0	0	OK	0.475703	0	1.61363	OK	0	0	0	OK	0	0	0	OK
C12orf4	chr12:4596900-4647637	4.80082	1.90226	7.69939	OK	8.32856	3.63873	13.0184	OK	3.85729	1.44343	6.27115	OK	5.80725	2.36799	9.2465	OK
C12orf40	chr12:40019971-40115720	0	0	0	OK	0	0	0	OK	0	0	0	OK	0	0	0	OK
C12orf41	chr12:49046994-49076035	5.16036	1.47354	8.84719	OK	7.97543	2.69234	13.2585	OK	7.04764	2.33173	11.7635	OK	5.04271	1.4138	8.67162	OK
C12orf42	chr12:103695732-103889749	0	0	0	OK	0	0	0	OK	0	0	0	OK	0	0	0	OK
C12orf43	chr12:121440847-121454300	6.69016	1.44443	11.9359	OK	4.1089	0.471295	7.74651	OK	3.32994	0.265808	6.39407	OK	3.36354	0.300217	6.42686	OK
C12orf44	chr12:52463757-52471279	4.53208	0	9.45292	OK	9.83355	1.02099	18.6461	OK	7.59402	0.420691	14.7674	OK	4.77112	0	10.2004	OK
C12orf45	chr12:105380097-105388505	8.9563	0.441067	17.4715	OK	21.4718	4.51097	38.4326	OK	9.78958	0.710415	18.8687	OK	9.33434	0.498448	18.1702	OK
C12orf47	chr12:112277572-112331228	5.6856	0	11.9583	OK	5.87603	0	12.9557	OK	6.60547	0	13.4124	OK	5.539	0	11.9377	OK
C12orf48	chr12:102513955-102591614	0.992695	0.165968	1.81942	OK	2.87864	0.940682	4.8166	OK	0.68554	0.0668195	1.30426	OK	0.984561	0.144303	1.82482	OK
C12orf49	chr12:117153595-117175843	3.74501	0.989635	6.50038	OK	2.8458	0.613464	5.07814	OK	5.54565	1.76695	9.32436	OK	2.23129	0.391506	4.07108	OK
C12orf5	chr12:4430358-4469190	1.48601	0.521635	2.45038	OK	2.77382	1.1458	4.40185	OK	2.84751	1.18286	4.51216	OK	3.29801	1.38698	5.20905	OK
C12orf50	chr12:88373815-88423176	0	0	0	OK	0.12387	0	0.368385	OK	0	0	0	OK	0	0	0	OK
C12orf51	chr12:112597991-112819896	1.07925	0.295514	1.86299	OK	0.886884	0.208703	1.56506	OK	1.28116	0.382318	2.18001	OK	1.31318	0.402299	2.22406	OK
C12orf52	chr12:113623554-113630119	4.03306	0	8.33112	OK	4.86014	0	9.93479	OK	4.42159	0	9.02584	OK	4.43982	0	8.97824	OK
C12orf53	chr12:6802956-6809812	0	0	0	OK	0.180467	0	0.612161	OK	0	0	0	OK	0	0	0	OK
C12orf54	chr12:48876285-48890297	0	0	0	OK	0	0	0	OK	2.92101	0	6.22385	OK	0.926566	0	2.35134	OK
C12orf56	chr12:64660762-64784345	0	0	0	OK	0	0	0	OK	0	0	0	OK	0	0	0	OK
C12orf57	chr12:7053202-7055165	14.9315	0	30.8441	OK	21.6354	0.196604	43.0743	OK	22.0001	0.659854	43.3403	OK	30.96	3.85068	58.0694	OK
C12orf59	chr12:10331556-10344403	0.556039	0	1.19046	OK	0.0458864	0	0.155651	OK	0.0827068	0	0.248074	OK	0.305213	0	0.721213	OK
C12orf60	chr12:14956505-14976791	0.52829	0	1.35181	OK	0.284266	0	0.895736	OK	0.178734	0	0.573187	OK	0.543436	0	1.40769	OK
C12orf61	chr12:62995530-62997214	0.306239	0	0.924436	OK	0.174133	0	0.590675	OK	0.155774	0	0.532593	OK	0.808452	0	2.0516	OK
C12orf62	chr12:50505899-50514234	12.9292	0.407694	25.4508	OK	20.709	2.7151	38.7029	OK	21.8961	3.10915	40.6831	OK	21.5419	3.38895	39.6949	OK
C12orf64	chr12:80603232-80772870	0	0	0	OK	0	0	0	OK	0	0	0	OK	0.0122285	0	0.0404455	OK
C12orf65	chr12:123717843-123742506	4.7818	0.858941	8.70467	OK	3.91769	0.547778	7.28761	OK	6.79094	0.0732581	13.5086	OK	5.75965	1.08358	10.4357	OK
C12orf66	chr12:64586418-64616076	0.612325	0	1.26488	OK	0.302542	0	0.697422	OK	0.401049	0	0.885727	OK	0.402887	0	0.892375	OK
C12orf67	chr12:24719897-24737102	0	0	0	OK	0	0	0	OK	0	0	0	OK	0	0	0	OK
C12orf68	chr12:48577365-48579709	0	0	0	OK	0	0	0	OK	0	0	0	OK	0	0	0	OK
C12orf69	chr12:14956505-14976791	0	0	0	OK	0.112805	0	0.355453	OK	0	0	0	OK	0.13801	0	0.431307	OK
C12orf70	chr12:27619742-27655118	1.29554	0	2.77371	OK	0.875494	0	2.0182	OK	0.883641	0	2.013	OK	0.831096	0	1.91454	OK
C12orf71	chr12:27233989-27235455	0	0	0	OK	0	0	0	OK	0	0	0	OK	0	0	0	OK
C12orf72	chr12:31800093-31822016	0.258998	0	0.677977	OK	0.300289	0	0.800863	OK	0.0939019	0	0.359557	OK	0.293042	0	0.76961	OK
C12orf73	chr12:104343980-104350993	0.746548	0	1.59833	OK	2.0623	0.224322	3.90029	OK	1.03061	0	2.10379	OK	1.90926	0.154783	3.66373	OK
C12orf74	chr12:93096618-93102325	0	0	0	OK	0	0	0	OK	0	0	0	OK	0	0	0	OK
C12orf75	chr12:105724413-105765296	8.79	2.95843	14.6216	OK	8.76544	2.95081	14.5801	OK	5.59605	1.52431	9.66779	OK	9.13541	2.95803	15.3128	OK
C12orf76	chr12:110478982-110505500	0.123362	0	0.372389	OK	0.142126	0	0.42268	OK	1.11283	0	2.30653	OK	0.630918	0	1.42296	OK
C12orf77	chr12:25146364-25150373	0	0	0	OK	0	0	0	OK	0	0	0	OK	0	0	0	OK
C13orf1	chr13:50486841-50510625	1.13952	0.190516	2.08853	OK	1.04039	0.14547	1.93532	OK	0.685884	0.041009	1.33076	OK	1.24505	0.193645	2.29646	OK
C13orf15	chr13:42031541-42045013	0	0	0	OK	0.547834	0	1.62924	OK	4.37204	0	9.06176	OK	0	0	0	OK
C13orf16	chr13:111973014-111996594	0	0	0	OK	0	0	0	OK	0	0	0	OK	0	0	0	OK
C13orf18	chr13:46916136-46961635	0	0	0	OK	0	0	0	OK	0	0	0	OK	0	0	0	OK
C13orf23	chr13:39584001-39612252	0.772919	0.0870055	1.45883	OK	1.19027	0.20186	2.17869	OK	0.394818	0	0.811645	OK	1.195	0.0537002	2.3363	OK
C13orf26	chr13:31506833-31549153	0	0	0	OK	0	0	0	OK	0	0	0	OK	0	0	0	OK
C13orf27	chr13:103418462-103426149	0.592315	0	1.45239	OK	4.16301	0.523923	7.8021	OK	0.593953	0	1.448	OK	0.988807	0	2.23013	OK
C13orf28	chr13:113030650-113089009	0	0	0	OK	0	0	0	OK	0	0	0	OK	0	0	0	OK
C13orf29	chr13:111516333-111522655	0	0	0	OK	0.275377	0	0.604158	OK	0.227975	0	0.510878	OK	0.294304	0	0.632567	OK
C13orf30	chr13:43355685-43365685	0	0	0	OK	0	0	0	OK	0	0	0	OK	0	0	0	OK
C13orf31	chr13:44410488-44468068	1.77114	0.471064	3.07121	OK	2.23366	0.647132	3.82019	OK	1.61238	0.375706	2.84905	OK	2.61346	0.390537	4.83639	OK
C13orf33	chr13:31480311-31499709	0	0	0	OK	0	0	0	OK	0	0	0	OK	0	0	0	OK
C13orf34	chr13:73302041-73590591	1.31095	0	4.9821	OK	1.18939	0	5.30868	OK	0.428291	0	2.72945	OK	1.38078	0	5.84732	OK
C13orf35	chr13:113301357-113338811	0	0	0	OK	0	0	0	OK	0	0	0	OK	0	0	0	OK
C13orf36	chr13:37248048-37271975	0	0	0	OK	0	0	0	OK	0	0	0	OK	0	0	0	OK
C13orf38	chr13:36742344-36871992	0	0	0	OK	0	0	0	OK	0	0	0	OK	0	0	0	OK
C13orf38-SOHLH2	chr13:36742344-36871992	0	0	0	OK	0	0	0	OK	0	0	0	OK	0	0	0	OK
C13orf39	chr13:103338096-103346854	0	0	0	OK	0	0	0	OK	0	0	0	OK	0	0	0	OK
C13orf40	chr13:103381716-103411422	0	0	0	OK	0	0	0	OK	0	0	0	OK	0.00829615	0	0.0240198	OK
C14orf1	chr14:76117232-76127538	4.77599	0.869057	8.68292	OK	5.09647	0.927168	9.26577	OK	6.16387	1.31705	11.0107	OK	9.58115	2.61489	16.5474	OK
C14orf101	chr14:57046510-57116232	1.61757	0.385696	2.84945	OK	0.857196	0.10788	1.60651	OK	1.4555	0.332412	2.57858	OK	1.8784	0.47353	3.28326	OK
C14orf102	chr14:90744397-90798279	5.15071	1.57607	8.72535	OK	4.42006	1.179	7.66113	OK	6.57806	2.19976	10.9564	OK	6.16148	2.03857	10.2844	OK
C14orf104	chr14:50091891-50101948	2.70709	0	5.46614	OK	5.10303	0.419371	9.7867	OK	3.00342	0.0441847	5.96266	OK	3.72236	0	7.44697	OK
C14orf105	chr14:57936594-57960576	0	0	0	OK	0	0	0	OK	0	0	0	OK	0	0	0	OK
C14orf106	chr14:45672392-45722605	7.09798	3.16317	11.0328	OK	11.2145	5.20383	17.2251	OK	5.6648	2.45681	8.8728	OK	9.65153	4.39549	14.9076	OK
C14orf109	chr14:93651295-93653431	0	0	0	OK	1.71073	0	3.69448	OK	0.949511	0	2.55235	OK	0.86377	0	2.16252	OK
C14orf118	chr14:76618258-76669134	7.78388	2.69383	12.8739	OK	7.38409	2.49222	12.276	OK	6.69332	2.18712	11.1995	OK	6.56258	2.15492	10.9702	OK
C14orf119	chr14:23527773-23569665	1.89798	0	4.61848	OK	2.02755	0	4.70599	OK	1.32264	0	3.62382	OK	1.66986	0	4.24984	OK
C14orf126	chr14:31915242-31926680	1.64882	0.363987	2.93365	OK	2.8908	0.857574	4.92403	OK	1.81096	0.417736	3.20417	OK	1.50408	0.27017	2.73798	OK
C14orf128	chr14:32544624-32545905	0.313319	0	0.94581	OK	0	0	0	OK	1.09834	0	2.60741	OK	0	0	0	OK
C14orf129	chr14:96846021-96853563	5.75837	2.11346	9.40327	OK	8.52295	3.44137	13.6045	OK	6.51935	2.48764	10.5511	OK	6.66054	2.48287	10.8382	OK
C14orf132	chr14:96505661-96560135	0.0448045	0	0.13525	OK	0	0	0	OK	0	0	0	OK	0	0	0	OK
C14orf135	chr14:60558628-60601532	4.3247	1.62154	7.02787	OK	3.1849	1.07217	5.29763	OK	2.26692	0.664404	3.86943	OK	3.2626	1.10491	5.42029	OK
C14orf138	chr14:50575349-50583297	0	0	0	OK	0.402881	0	0.932908	OK	0.327672	0	0.775321	OK	0.636517	0	1.67125	OK
C14orf139	chr14:95873603-95876427	0	0	0	OK	0.0608959	0	0.206564	OK	0	0	0	OK	0	0	0	OK
C14orf142	chr14:93669236-93695561	1.23271	0	3.79924	OK	2.16213	0	6.23185	OK	3.92113	0	8.12437	OK	1.89445	0	5.45244	OK
C14orf143	chr14:90263468-90421089	14.3421	3.0965	25.5877	OK	20.6287	5.40077	35.8567	OK	8.03181	0.849017	15.2146	OK	14.3512	2.99611	25.7064	OK
C14orf145	chr14:80962820-81405884	2.93656	0.95575	4.91738	OK	2.5919	0.782892	4.40091	OK	0.838755	0.107022	1.57049	OK	2.64423	0.8139	4.47456	OK
C14orf147	chr14:34902143-34931468	1.52756	0.322086	2.73303	OK	1.97592	0.482343	3.46949	OK	2.06623	0.527307	3.60516	OK	1.9648	0.44018	3.48941	OK
C14orf148	chr14:77860423-77889379	0	0	0	OK	0	0	0	OK	0.138452	0	0.444005	OK	0	0	0	OK
C14orf149	chr14:59939405-59951073	2.13999	0	4.49421	OK	4.75715	0.425019	9.08928	OK	3.61223	0.142595	7.08187	OK	2.05836	0	4.36838	OK
C14orf153	chr14:104029298-104057236	51.1056	21.9444	80.2668	OK	67.2747	29.74	104.809	OK	69.5266	31.2618	107.791	OK	42.7727	17.7462	67.7992	OK
C14orf156	chr14:78174424-78183941	135.243	46.645	223.84	OK	381.897	166.792	597.001	OK	139.182	48.4722	229.892	OK	176.533	66.6223	286.444	OK
C14orf159	chr14:91580356-91691703	5.09023	0.124717	10.0557	OK	6.16611	0.641702	11.6905	OK	3.348	0	6.92987	OK	3.12287	0	6.30369	OK
C14orf162	chr14:70036530-70037918	0	0	0	OK	0	0	0	OK	0	0	0	OK	0	0	0	OK
C14orf165	chr14:24391456-24403777	0	0	0	OK	0	0	0	OK	0	0	0	OK	0	0	0	OK
C14orf166	chr14:52456227-52471420	22.9641	8.56049	37.3677	OK	53.2297	23.2398	83.2196	OK	44.4911	18.8897	70.0925	OK	45.5085	19.4192	71.5978	OK
C14orf166B	chr14:77292724-77336645	0	0	0	OK	0	0	0	OK	0	0	0	OK	0	0	0	OK
C14orf167	chr14:24407939-24438488	1.78135	0	3.62653	OK	0.97423	0	2.59648	OK	2.02462	0	4.26981	OK	1.00048	0	2.29537	OK
C14orf169	chr14:73945191-74025651	1.15726	0	2.54835	OK	1.0039	0	2.29187	OK	0.428298	0	1.20357	OK	0.720017	0	1.86055	OK
C14orf176	chr14:21558204-21572863	0.898123	0	2.98407	OK	0.172271	0	0.900042	OK	0	0	0	OK	0	0	0	OK
C14orf177	chr14:99177949-99184103	0	0	0	OK	0	0	0	OK	0	0	0	OK	0	0	0	OK
C14orf178	chr14:78183943-78236085	0	0	0	OK	0	0	0	OK	0	0	0	OK	0	0	0	OK
C14orf179	chr14:76452095-76550092	4.80719	0	10.2933	OK	3.54907	0	7.96298	OK	3.73937	0	8.16072	OK	5.35973	0	11.0423	OK
C14orf180	chr14:105046055-105056183	0	0	0	OK	0	0	0	OK	0	0	0	OK	0	0	0	OK
C14orf181	chr14:69261463-69263190	3.87124	0	7.99683	OK	0.763843	0	2.09982	OK	0.471586	0	1.41449	OK	1.37757	0	3.35881	OK
C14orf182	chr14:50448429-50474238	0	0	0	OK	0.0558574	0	0.189474	OK	0.0501765	0	0.171555	OK	0.126713	0	0.366872	OK
C14orf183	chr14:50550368-50559361	0	0	0	OK	0	0	0	OK	0	0	0	OK	0	0	0	OK
C14orf184	chr14:92038787-92041383	0	0	0	OK	0	0	0	OK	0	0	0	OK	0	0	0	OK
C14orf19	chr14:35409127-35409702	0	0	0	OK	0	0	0	OK	0	0	0	OK	0	0	0	OK
C14orf2	chr14:104378624-104387903	44.0825	14.3393	73.8257	OK	64.1917	21.649	106.734	OK	63.9062	23.8744	103.938	OK	70.8143	24.4349	117.194	OK
C14orf21	chr14:24769097-24774374	1.27923	0	2.88127	OK	7.29641	1.30145	13.2914	OK	4.13407	0.300004	7.96815	OK	3.95149	0.352696	7.55029	OK
C14orf23	chr14:29241909-29264000	0.150169	0	0.385344	OK	0.0945682	0	0.257615	OK	0.111085	0	0.307307	OK	0.0866668	0	0.245691	OK
C14orf28	chr14:45366506-45376460	0.178871	0	0.417542	OK	0.236873	0	0.527261	OK	0.55107	0.0165284	1.08561	OK	0.872443	0.0846335	1.66025	OK
C14orf33	chr14:56042874-56046810	0.153167	0	0.462361	OK	0.0823463	0	0.279327	OK	0.151871	0	0.455528	OK	0	0	0	OK
C14orf34	chr14:56247852-56263392	0.382914	0	0.929075	OK	0.590646	0	1.29592	OK	0.580958	0	1.53577	OK	0	0	0	OK
C14orf37	chr14:58470807-58618847	0	0	0	OK	0.129994	0	0.357356	OK	0.0391649	0	0.133906	OK	0.840503	0	1.68698	OK
C14orf38	chr14:59951160-60043549	0	0	0	OK	0	0	0	OK	0	0	0	OK	0	0	0	OK
C14orf39	chr14:60902673-60952764	0	0	0	OK	0	0	0	OK	0	0	0	OK	0	0	0	OK
C14orf4	chr14:77490885-77495034	1.84359	0.146694	3.54048	OK	2.68042	0.322691	5.03814	OK	1.99377	0.129479	3.85805	OK	1.52057	0	3.05195	OK
C14orf43	chr14:74181824-74253896	0.766904	0.0427454	1.49106	OK	0.833024	0.049371	1.61668	OK	1.0304	0	2.11368	OK	1.09234	0	2.23241	OK
C14orf45	chr14:74486058-74551196	2.35524	0.467138	4.24334	OK	0.861048	0	1.74206	OK	3.21539	0.865392	5.56539	OK	2.65245	0.598538	4.70637	OK
C14orf48	chr14:94463615-94478041	0	0	0	OK	0	0	0	OK	0	0	0	OK	0	0	0	OK
C14orf49	chr14:95883830-95942173	0.250525	0	0.756253	OK	1.75225	0	3.79458	OK	0.386907	0	1.07263	OK	0.138922	0	0.459481	OK
C14orf50	chr14:65016619-65056096	0	0	0	OK	0.08414	0	0.285411	OK	0.553056	0	1.31293	OK	0	0	0	OK
C14orf64	chr14:98391946-98444461	0	0	0	OK	0	0	0	OK	0	0	0	OK	0.117162	0	0.38751	OK
C14orf70	chr14:101123604-101139081	0	0	0	OK	0	0	0	OK	0	0	0	OK	0	0	0	OK
C14orf73	chr14:103566480-103576894	0	0	0	OK	0	0	0	OK	0	0	0	OK	0	0	0	OK
C14orf79	chr14:105452615-105461855	0.786928	0	1.92959	OK	0.747159	0	1.8669	OK	0.269883	0	0.809496	OK	0.44844	0	1.20074	OK
C14orf80	chr14:105956191-105965585	0	0	0	OK	1.91932	0	5.9859	OK	0.534266	0	3.03352	OK	0.979545	0	3.06127	OK
C14orf82	chr14:51955854-52197444	1.25422	0	6.91147	OK	0.129867	0	1.47405	OK	0.0812009	0	1.2996	OK	0.342129	0	2.87655	OK
C14orf86	chr14:94371075-94395944	0	0	0	OK	0	0	0	OK	0	0	0	OK	0	0	0	OK
C14orf93	chr14:23456109-23479360	2.49764	0	5.31574	OK	2.4869	0	5.66149	OK	2.89865	0.0199749	5.77733	OK	1.89613	0	3.92271	OK
C15orf17	chr15:75192327-75199462	5.08123	1.53099	8.63147	OK	3.17755	0.693402	5.6617	OK	7.11184	2.43012	11.7936	OK	5.1162	1.55987	8.67253	OK
C15orf2	chr15:24920540-24928593	0	0	0	OK	0	0	0	OK	0	0	0	OK	0	0	0	OK
C15orf23	chr15:40674921-40686489	23.9281	9.76991	38.0863	OK	44.5977	18.9459	70.2495	OK	14.2085	5.06488	23.3522	OK	28.267	11.9674	44.5666	OK
C15orf24	chr15:34376223-34394053	10.971	2.78517	19.1569	OK	9.28821	2.05097	16.5254	OK	12.3503	3.32402	21.3766	OK	10.8073	2.6485	18.9662	OK
C15orf26	chr15:81426643-81441516	0	0	0	OK	0	0	0	OK	0	0	0	OK	0	0	0	OK
C15orf27	chr15:76352298-76497304	0	0	0	OK	0.145358	0	0.493068	OK	0	0	0	OK	0	0	0	OK
C15orf28	chr15:69070874-69113261	0.0729715	0	0.680686	OK	0	0	0	OK	0	0	0	OK	0.0936921	0	0.707403	OK
C15orf29	chr15:34432874-34502297	1.42912	0.318855	2.53939	OK	2.28096	0.667039	3.89487	OK	2.15219	0.620312	3.68407	OK	2.33981	0.653877	4.02573	OK
C15orf32	chr15:93014906-93044347	0	0	0	OK	0	0	0	OK	0	0	0	OK	0	0	0	OK
C15orf33	chr15:49447975-49913118	0.104885	0	0.628917	OK	0.0549427	0	0.565569	OK	0.140367	0	0.863096	OK	0	0	0	OK
C15orf34	chr15:72635777-72671129	0.12	0	0.613399	OK	0.0335426	0	0.316949	OK	0.123969	0	0.760713	OK	0.0842907	0	0.621694	OK
C15orf37	chr15:80135888-80217196	0	0	0	OK	0	0	0	OK	0.860421	0	3.05305	OK	0.284658	0	1.61394	OK
C15orf38	chr15:90373830-90456222	2.68442	0	7.25857	OK	2.27194	0	6.62732	OK	3.11555	0	8.92082	OK	1.55867	0	5.0039	OK
C15orf38-AP3S2	chr15:90373830-90456222	0	0	0	OK	0.443574	0	1.42307	OK	1.62875	0	3.4453	OK	2.22073	0.199936	4.24152	OK
C15orf39	chr15:75494220-75504510	0	0	0	OK	0.769613	0	1.81358	OK	0	0	0	OK	0.610836	0	1.44339	OK
C15orf40	chr15:83654994-83680393	5.93804	0	19.1328	OK	4.01749	0	21.6938	OK	1.99868	0	21.8959	OK	6.34486	0	23.1885	OK
C15orf41	chr15:36871811-37110707	0	0	0	OK	0.136775	0	0.366561	OK	0.039267	0	0.168548	OK	0.250869	0	0.614991	OK
C15orf42	chr15:90118817-90198682	0.983352	0.111343	1.85536	OK	1.35574	0.232716	2.47876	OK	0.313864	0	0.740124	OK	1.19133	0.135117	2.24754	OK
C15orf43	chr15:45248902-45271421	0	0	0	OK	0	0	0	OK	0	0	0	OK	0	0	0	OK
C15orf44	chr15:65871117-65903469	4.25778	0.394677	8.12088	OK	5.49566	1.25875	9.73257	OK	5.3285	0.905297	9.75171	OK	5.99653	0.372781	11.6203	OK
C15orf48	chr15:45722762-45725647	15.0352	3.28793	26.7824	OK	3.4801	0	7.57982	OK	7.81846	0.359689	15.2772	OK	13.1619	3.53706	22.7868	OK
C15orf5	chr15:77400470-77577333	0	0	0	OK	0.158659	0	0.720926	OK	0	0	0	OK	0	0	0	OK
C15orf50	chr15:70127572-70135306	0	0	0	OK	0	0	0	OK	0	0	0	OK	0	0	0	OK
C15orf51	chr15:100330360-100347132	0	0	0	OK	0	0	0	OK	0	0	0	OK	0	0	0	OK
C15orf52	chr15:40623652-40633168	8.60716	3.15904	14.0553	OK	2.77895	0.524525	5.03337	OK	1.97278	0.261526	3.68404	OK	1.60928	0.167948	3.05061	OK
C15orf53	chr15:38988798-38992239	0	0	0	OK	0	0	0	OK	0	0	0	OK	0	0	0	OK
C15orf54	chr15:39542884-39547048	0.0467244	0	0.141046	OK	0.179282	0	0.422475	OK	0	0	0	OK	0.0613355	0	0.177584	OK
C15orf55	chr15:34638065-34649931	0	0	0	OK	0	0	0	OK	0	0	0	OK	0	0	0	OK
C15orf56	chr15:40453209-40569688	0.461275	0	2.94648	OK	0	0	0	OK	0	0	0	OK	0	0	0	OK
C15orf57	chr15:40845297-40857252	0.202282	0	0.783191	OK	2.79244	0	6.0983	OK	1.64052	0	3.50406	OK	1.44586	0	3.4996	OK
C15orf58	chr15:90777486-90785312	1.87614	0	4.37949	OK	0.782437	0	2.15093	OK	0.506588	0	1.51948	OK	0.265381	0	0.877738	OK
C15orf59	chr15:74032140-74043816	0	0	0	OK	0	0	0	OK	0	0	0	OK	0	0	0	OK
C15orf60	chr15:73735498-73925753	0	0	0	OK	0	0	0	OK	0	0	0	OK	0	0	0	OK
C15orf61	chr15:67813521-67819641	0	0	0	OK	0	0	0	OK	0.235242	0	0.652166	OK	0.208991	0	0.605089	OK
C15orf62	chr15:41060066-41106767	0	0	0	OK	0	0	0	OK	0.769861	0	2.61953	OK	0.710114	0	2.49575	OK
C15orf63	chr15:44038589-44094769	0.284501	0	35.405	OK	0.823356	0	44.7734	OK	0	0	0	OK	0	0	0	OK
C16orf11	chr16:610421-615528	0	0	0	OK	0	0	0	OK	0	0	0	OK	0	0	0	OK
C16orf13	chr16:684428-686347	12.4473	0	29.5648	OK	8.31955	0	18.0335	OK	7.36821	0	17.0141	OK	3.29514	0	8.47353	OK
C16orf3	chr16:90089007-90114191	0.46397	0	2.49026	OK	1.05788	0	4.28319	OK	0	0	0	OK	0.846328	0	3.90339	OK
C16orf42	chr16:1383605-1401873	29.224	5.57895	52.869	OK	18.6977	1.99845	35.397	OK	27.6097	4.63937	50.58	OK	21.9831	3.75152	40.2147	OK
C16orf45	chr16:15528324-15682116	4.21675	0.677666	7.75582	OK	1.10668	0	2.42814	OK	1.44378	0	3.10062	OK	1.3779	0	2.95079	OK
C16orf46	chr16:81087101-81110872	0	0	0	OK	0.31706	0	0.906098	OK	1.2217	0	2.99524	OK	0.710362	0	1.74141	OK
C16orf48	chr16:67696849-67700628	5.90067	0	12.392	OK	7.30049	0	15.1669	OK	9.2895	0.185191	18.3938	OK	8.08984	0.0552986	16.1244	OK
C16orf5	chr16:4560676-4588816	0.411588	0	1.17714	OK	0.120681	0	0.535764	OK	0.225216	0	0.797653	OK	0.354355	0	1.01939	OK
C16orf52	chr16:22019455-22095972	0.295968	0	0.595109	OK	0.330907	0.003007	0.658807	OK	0.564439	0.0775332	1.05134	OK	0.38154	0.00753539	0.755544	OK
C16orf53	chr16:29827527-29859360	6.31397	0	12.9325	OK	6.48701	0.697644	12.2764	OK	2.17159	0	5.26516	OK	3.54697	0	7.66432	OK
[truncated: 18,942 more rows]
